# Supplementary material for: Syntrophic bacterial and host–microbe interactions in bacterial vaginosis
Source: ISME J. 2025 Jun 27;19(1):wraf055. doi: 10.1093/ismejo/wraf055 (PMC12208373; doi:10.1093/ismejo/wraf055)
Supplement: Table_S1_wraf055 [file table_s1_wraf055.xlsx]

## Sheet: Sheet1
	All Participants	aBV-	BV+
bN	c30	9	20
Age range	19-56	23-56	19-42
Mean	29.3	32.1	28.1
dRace/ethnicity
Black	12 (41.4%)	3 (33.3%)	9 (45.0%)
White	14 (48.3%)	6 (66.7%)	8 (40.0%)
Other	2 (6.90%)	0 (0.00%)	2 (10.0%)
N/A	1 (3.40%)	0 (0.00%)	1 (5.00%)
Nugent Score	0-10	0-3	7-10
Range
Thin Homogeneous Vaginal Discharge	21 (72.4%)	3 (33.3%)	18 (90.0%)
Clue Cells	19 (65.5%)	0 (0.00%)	19 (95.0%)
pH
Range	4.0-5.8	4.0-5.0	5.0-5.8
Positive Whiff Test	20 (69.0%)	0 (0.00%)	20 (100%)
