# Supplementary material for: Syntrophic bacterial and host–microbe interactions in bacterial vaginosis
Source: ISME J. 2025 Jun 27;19(1):wraf055. doi: 10.1093/ismejo/wraf055 (PMC12208373; doi:10.1093/ismejo/wraf055)
Supplement: Table_S2_wraf055 [file table_s2_wraf055.xlsx]

## Sheet: Table S2
Protein	Total	p-value	BV- Avg Count	BV- Avg Transformed Abundance	BV- StDev	BV+ Avg Count	BV+ Avg Transformed Abundance	BV+ StDev	Spectral Count Delta
60S ribosomal protein L29	46	6.52658e-07	4.88889	0.000363545	8.18966e-05	0.1	6.9976e-06	3.12942e-05	-4.78889
Ladinin-1	24	1.28094e-05	2.66667	0.000191554	0.000144525	0	0	0	-2.66667
Leukocyte elastase inhibitor	238	1.51071e-05	24.1111	0.00182134	0.000947289	1.05	0.00010993	0.000189274	-23.0611
Transgelin-3	33	2.1156e-05	3.22222	0.000240626	0.000131473	0.2	1.47533e-05	4.97169e-05	-3.02222
Specifically androgen-regulated gene protein	110	3.18186e-05	11.3333	0.000864725	0.000661979	0.4	3.13898e-05	8.21044e-05	-10.9333
Perilipin-3	164	5.4287e-05	14.8889	0.00108456	0.000592275	1.5	0.00011881	0.000323191	-13.3889
Actin-binding LIM protein 1	44	7.05574e-05	4.22222	0.000313092	0.000212187	0.3	2.94837e-05	9.26334e-05	-3.92222
Catenin alpha-2	7	7.46936e-05	0.777778	5.54618e-05	4.4146e-05	0	0	0	-0.777778
Transmembrane protein 40	16	7.46936e-05	1.77778	0.000135393	0.000120917	0	0	0	-1.77778
Rootletin	14	7.46936e-05	1.55556	0.000111067	8.83578e-05	0	0	0	-1.55556
Pyruvate kinase PKLR	24	7.46936e-05	2.66667	0.000198382	0.000205807	0	0	0	-2.66667
LIM domain only protein 7	316	8.99596e-05	26.8889	0.00200085	0.000821714	3.7	0.00036363	0.000444777	-23.1889
Involucrin	1129	0.000114031	108.667	0.00795619	0.00418763	7.55	0.000762441	0.000852007	-101.117
Transgelin-2	178	0.000132776	13.5556	0.00100881	0.000329316	2.8	0.000261764	0.000267543	-10.7556
Zinc finger protein 185	776	0.00014227	65.5556	0.00493744	0.00303203	9.3	0.000829624	0.000992448	-56.2556
Glyceraldehyde-3-phosphate dehydrogenase	2156	0.000147759	142.667	0.0105605	0.00189988	43.6	0.00424066	0.00337731	-99.0667
Neuroblast differentiation-associated protein AHNAK	1031	0.000147759	84.3333	0.00625992	0.00327968	13.6	0.0013872	0.00131416	-70.7333
Malate dehydrogenase, cytoplasmic	30	0.000155662	2.66667	0.000206637	0.000120997	0.3	2.4474e-05	6.0439e-05	-2.36667
Target of Myb protein 1	66	0.000162229	6.22222	0.000453339	0.000328474	0.5	4.87849e-05	8.98393e-05	-5.72222
Superoxide dismutase [Cu-Zn]	772	0.000178488	18.6667	0.00142344	0.000678899	30.2	0.00364311	0.00201081	11.5333
Cornifelin	54	0.000208935	5.33333	0.000401852	0.000379079	0.3	2.43922e-05	7.82377e-05	-5.03333
Nucleoside diphosphate kinase B	132	0.000211315	1.77778	0.000134514	0.00015357	5.8	0.000691091	0.000596607	4.02222
Small proline-rich protein 3	1370	0.000234293	130.444	0.00981567	0.00658444	9.8	0.00098495	0.00110178	-120.644
Heterogeneous nuclear ribonucleoproteins A2/B1	212	0.000252572	17.7778	0.00133203	0.000683882	2.6	0.000236582	0.000341787	-15.1778
Nucleoside diphosphate kinase A	149	0.000254298	2.11111	0.000159689	0.00016987	6.5	0.000786293	0.000535483	4.38889
Myotrophin	32	0.000294855	2.88889	0.00021464	0.000112928	0.3	3.49978e-05	8.57526e-05	-2.58889
Suprabasin	375	0.000302795	33.8889	0.00256938	0.00241803	3.5	0.000343437	0.000430239	-30.3889
6-phosphogluconate dehydrogenase, decarboxylating	456	0.00031066	27.7778	0.00207589	0.000387465	10.3	0.00103981	0.000589495	-17.4778
Drebrin-like protein	248	0.000322523	18.6667	0.00138634	0.000551543	4	0.000376238	0.000423657	-14.6667
Catechol O-methyltransferase	32	0.000326911	3.11111	0.000235626	0.000210639	0.2	1.82561e-05	5.62306e-05	-2.91111
Nuclease-sensitive element-binding protein 1	20	0.00039396	2.22222	0.000156393	0.000175792	0	0	0	-2.22222
Normal mucosa of esophagus-specific gene 1 protein	16	0.00039396	1.77778	0.000130955	0.000139935	0	0	0	-1.77778
Spectrin beta chain, non-erythrocytic 2	10	0.00039396	1.11111	8.16914e-05	7.90234e-05	0	0	0	-1.11111
Eukaryotic translation initiation factor 5A-1	10	0.00039396	1.11111	8.33127e-05	9.7959e-05	0	0	0	-1.11111
Microtubule-associated protein 4	16	0.00039396	1.77778	0.000136856	0.000163184	0	0	0	-1.77778
Calmodulin-3	84	0.000417699	7.77778	0.0005877	0.000509748	0.7	7.5383e-05	0.000132869	-7.07778
Actin-related protein 2/3 complex subunit 3	22	0.000438461	2.22222	0.000165167	0.000142427	0.1	1.1877e-05	5.31154e-05	-2.12222
Macrophage-capping protein	124	0.000441045	10.2222	0.000758479	0.000451702	1.6	0.000173206	0.000240581	-8.62222
Heat shock cognate 71 kDa protein	964	0.00053058	58.2222	0.00434649	0.000912957	22	0.00214944	0.00132882	-36.2222
Phosphoglycerate kinase 2	115	0.000553165	8.11111	0.0006025	0.000243643	2.1	0.000193598	0.000200048	-6.01111
Calpastatin	156	0.000556736	13.7778	0.00103733	0.00077243	1.6	0.000146212	0.000275606	-12.1778
Protein S100-A10	178	0.000579155	13.5556	0.00100759	0.000355907	2.8	0.000289329	0.000340933	-10.7556
Plastin-1	31	0.000629585	2.88889	0.000212935	0.000174608	0.25	2.14396e-05	5.40404e-05	-2.63889
Protein disulfide-isomerase	560	0.000749074	35.7778	0.00268076	0.000724359	11.9	0.00113742	0.000861581	-23.8778
Phosphoglycerate kinase 1	1082	0.000750204	71.3333	0.00524898	0.0019741	22	0.00214442	0.0015797	-49.3333
Fatty acid-binding protein 5	1656	0.000750204	127.556	0.00934331	0.00493785	25.4	0.00255107	0.00276187	-102.156
Src substrate cortactin	62	0.000980478	4.88889	0.00036685	0.000283593	0.9	7.40121e-05	0.000156824	-3.98889
Cystatin-A	554	0.00100018	43.1111	0.00317705	0.0018099	8.3	0.000907811	0.00117082	-34.8111
Heat shock 70 kDa protein 1B	842	0.00105191	51	0.00377856	0.000678893	19.15	0.00186487	0.00117732	-31.85
Rho GDP-dissociation inhibitor 1	68	0.00105743	5.11111	0.000388088	0.000263057	1.1	0.000106647	0.000223153	-4.01111
Acyl-CoA-binding protein	54	0.00109598	4.66667	0.000338362	0.000308098	0.6	7.08245e-05	0.000316737	-4.06667
Transketolase	683	0.00114157	40.6667	0.00306789	0.000827963	15.85	0.00166687	0.00147942	-24.8167
Annexin A4	140	0.00118224	1.55556	0.000117197	0.000129063	6.3	0.000902312	0.00122194	4.74444
Eukaryotic translation initiation factor 3 subunit H	36	0.00130636	3.11111	0.000221836	0.000153781	0.4	4.11537e-05	8.63803e-05	-2.71111
PDZ and LIM domain protein 1	24	0.00136865	2.22222	0.000160088	0.000141842	0.2	1.55116e-05	4.79965e-05	-2.02222
Galectin-3	116	0.00137165	8.44444	0.000631695	0.000219674	2	0.000206536	0.000281308	-6.44444
Histone H2A.V	72	0.00139451	5.22222	0.000387446	0.000231938	1.25	0.000143464	0.000114988	-3.97222
Keratin, type II cytoskeletal 1	2148	0.00146272	44.6667	0.00329922	0.00268415	87.3	0.00949047	0.00493203	42.6333
Keratin, type II cytoskeletal 74	768	0.00146272	19.5556	0.00148422	0.00106332	29.6	0.00327709	0.00151174	10.0444
Deleted in malignant brain tumors 1 protein	40	0.00150748	0	0	0	2	0.000199114	0.000166504	2
Tight junction protein ZO-1	22	0.00156691	2.22222	0.000154688	0.000172135	0.1	6.9976e-06	3.12942e-05	-2.12222
RelA-associated inhibitor	18	0.00156691	1.77778	0.000128017	0.000128466	0.1	6.9976e-06	3.12942e-05	-1.67778
Putative fatty acid-binding protein 5-like protein 3	123	0.00159573	9.55556	0.000708901	0.000444176	1.85	0.000180792	0.000208964	-7.70556
ERO1-like protein alpha	258	0.0016746	17.3333	0.00125375	0.000480088	5.1	0.000477359	0.000478687	-12.2333
Cysteine-rich C-terminal protein 1	50	0.00168173	5.11111	0.000383723	0.000494198	0.2	1.73179e-05	5.33116e-05	-4.91111
ATP synthase subunit O, mitochondrial	20	0.00168173	1.77778	0.000136589	0.000121411	0.2	1.55116e-05	4.79965e-05	-1.57778
Cornulin	13972	0.00171948	943.222	0.0689699	0.0349342	274.15	0.0287653	0.0141559	-669.072
Periplakin	5900	0.00171948	362.667	0.0269578	0.0100529	131.8	0.0128769	0.00842158	-230.867
Keratin, type II cytoskeletal 3	1732	0.00171948	57.5556	0.00429931	0.000848613	60.7	0.00660328	0.00214374	3.14444
Actin-related protein 2/3 complex subunit 5	14	0.00190206	1.55556	0.000111791	0.000142207	0	0	0	-1.55556
40S ribosomal protein S15	10	0.00190206	1.11111	7.7136e-05	9.54795e-05	0	0	0	-1.11111
Eukaryotic translation initiation factor 5A-2	12	0.00190206	1.33333	9.71165e-05	0.000154026	0	0	0	-1.33333
High mobility group nucleosome-binding domain-containing protein 3	10	0.00190206	1.11111	8.9582e-05	0.000124649	0	0	0	-1.11111
Myristoylated alanine-rich C-kinase substrate	10	0.00190206	1.11111	8.56558e-05	0.000114	0	0	0	-1.11111
Tryptophan--tRNA ligase, cytoplasmic	12	0.00190206	1.33333	0.000103338	0.000158327	0	0	0	-1.33333
Cysteine-rich tail protein 1	36	0.00196529	3.55556	0.000270092	0.000313005	0.2	1.55883e-05	6.97129e-05	-3.35556
Eukaryotic translation initiation factor 4B	22	0.00196529	2.22222	0.000158132	0.000171094	0.1	8.51399e-06	3.80757e-05	-2.12222
Zyxin	42	0.00203537	3.77778	0.000293751	0.000303288	0.4	4.18525e-05	0.000106768	-3.37778
Keratin, type I cytoskeletal 13	55055	0.00236139	1760.67	0.124666	0.0225748	1960.45	0.196714	0.0567509	199.783
Keratin, type I cytoskeletal 17	902	0.00236139	23.7778	0.00177873	0.00082209	34.4	0.00380431	0.00244523	10.6222
Catenin alpha-1	118	0.00237631	8	0.000597984	0.000245522	2.3	0.000230186	0.000233247	-5.7
Protein-L-isoaspartate(D-aspartate) O-methyltransferase	20	0.00245478	2	0.00014744	0.000165929	0.1	8.51399e-06	3.80757e-05	-1.9
GTP-binding nuclear protein Ran	90	0.00262942	5.77778	0.000435771	9.8499e-05	1.9	0.000183287	0.000237666	-3.87778
Histone H2A.Z	56	0.00264356	4	0.000296289	0.000139114	1	0.00011909	0.000100296	-3
Thymosin beta-4	230	0.00268549	17.1111	0.00132382	0.00115885	3.8	0.000412416	0.00103211	-13.3111
Alpha-enolase	2881	0.00275871	165.444	0.0123566	0.00338957	69.6	0.00688795	0.00405846	-95.8444
Superoxide dismutase [Mn], mitochondrial	26	0.00305358	2.66667	0.000211416	0.000307661	0.1	1.0814e-05	4.83617e-05	-2.56667
Serpin B4	1330	0.00321623	83.3333	0.00633044	0.0019343	29	0.00289783	0.00221107	-54.3333
Filaggrin	2022	0.00335011	150.778	0.011012	0.00779427	33.25	0.00281682	0.00494325	-117.528
T-complex protein 1 subunit beta	32	0.00342348	2.22222	0.000162705	9.11914e-05	0.6	5.30697e-05	0.000122503	-1.62222
Ezrin	487	0.0037419	27.3333	0.00206407	0.000486129	12.05	0.00128942	0.000606495	-15.2833
Keratin, type II cytoskeletal 2 oral	988	0.0037419	27.2222	0.00201645	0.000584207	37.15	0.00384358	0.00203494	9.92778
Keratin, type II cytoskeletal 80	182	0.00408048	2.88889	0.000222052	0.000355581	7.8	0.000847593	0.00052597	4.91111
Serpin B5	278	0.0041879	18.4444	0.00135171	0.00073454	5.6	0.000494973	0.000804191	-12.8444
Na(+)/H(+) exchange regulatory cofactor NHE-RF1	34	0.00428242	3.33333	0.000239959	0.000246355	0.2	1.55116e-05	4.79965e-05	-3.13333
T-complex protein 1 subunit zeta	22	0.00448075	1.77778	0.000126993	0.000112091	0.3	2.25085e-05	7.15252e-05	-1.47778
Heterogeneous nuclear ribonucleoprotein U	36	0.00456261	2.88889	0.000212616	0.000169891	0.5	4.95977e-05	0.000118392	-2.38889
Putative heat shock protein HSP 90-alpha A4	22	0.00470563	1.55556	0.000114297	4.36652e-05	0.4	4.40899e-05	8.72982e-05	-1.15556
Putative heat shock protein HSP 90-beta 2	30	0.00484895	2.66667	0.00018819	0.000169392	0.3	3.17683e-05	7.85093e-05	-2.36667
Programmed cell death 6-interacting protein	140	0.00486981	9.77778	0.000713376	0.000395591	2.6	0.000243838	0.000292608	-7.17778
Cystatin-B	1864	0.00503389	105.333	0.00790456	0.00216066	45.8	0.00508236	0.00194958	-59.5333
Cornifin-B	483	0.00511981	40.6667	0.00310677	0.00234893	5.85	0.000543137	0.000685254	-34.8167
High mobility group protein B1	42	0.00539639	3.11111	0.00024315	0.000197799	0.7	7.96534e-05	0.000225097	-2.41111
Tropomyosin alpha-1 chain	212	0.00581462	12.5556	0.000949792	0.000399391	4.95	0.000495634	0.000294859	-7.60556
Keratin, type I cytoskeletal 15	3314	0.00582067	109.889	0.00817686	0.00159986	116.25	0.0130917	0.00527217	6.36111
Tubulin alpha-1C chain	372	0.00582067	12.4444	0.000921094	0.000200004	13	0.00146005	0.000646135	0.555556
Tubulin alpha-3E chain	398	0.00582067	12.2222	0.000906482	0.000300991	14.4	0.00170205	0.000988957	2.17778
Keratin, type II cytoskeletal 71	432	0.00582067	12.3333	0.000930678	0.000662875	16.05	0.00176673	0.000805568	3.71667
Immunoglobulin kappa variable 3D-11	123	0.00582067	3.55556	0.000267702	4.02491e-05	4.55	0.000535218	0.000311939	0.994444
Putative histone H2B type 2-D	69	0.0059315	5.33333	0.000392987	0.000289341	1.05	0.000108858	0.000130445	-4.28333
Epidermal growth factor receptor kinase substrate 8-like protein 1	184	0.00616884	12.2222	0.000912681	0.000603553	3.7	0.000314318	0.000454565	-8.52222
Endophilin-A2	52	0.00660837	4	0.000307624	0.000247246	0.8	6.55842e-05	0.000134605	-3.2
Tropomyosin beta chain	495	0.00670989	30.5556	0.00229825	0.00103401	11	0.00108056	0.000657532	-19.5556
Immunoglobulin kappa variable 3-11	250	0.00671665	7.33333	0.000548688	8.01279e-05	9.2	0.00107884	0.000631941	1.86667
Peroxiredoxin-4	143	0.00671665	3.88889	0.000285321	0.00018916	5.4	0.000630853	0.000309238	1.51111
40S ribosomal protein S18	24	0.00689393	2	0.000148823	0.00014712	0.3	2.69321e-05	6.63623e-05	-1.7
Spectrin alpha chain, non-erythrocytic 1	38	0.00701944	2.66667	0.000192663	0.000156332	0.7	7.15665e-05	0.000200405	-1.96667
Keratin, type I cytoskeletal 16	4271	0.00773472	128.778	0.0095341	0.0037991	155.6	0.0167014	0.0078748	26.8222
Serpin B3	3327	0.00773472	194.111	0.0147544	0.00520547	79	0.00805319	0.00554913	-115.111
Immunoglobulin lambda constant 2	1332	0.00773472	31.3333	0.00234716	0.00111993	52.5	0.006218	0.00401522	21.1667
Putative histone H2B type 2-C	71	0.00791115	5.33333	0.000392987	0.000289341	1.15	0.00011831	0.000136078	-4.18333
Putative nucleoside diphosphate kinase	146	0.00801783	2.66667	0.000202387	0.000271842	6.1	0.000733187	0.000629898	3.43333
Calponin-3	8	0.00853467	0.888889	6.07163e-05	9.45133e-05	0	0	0	-0.888889
Mitogen-activated protein kinase 3	12	0.00853467	1.33333	9.09588e-05	0.000143661	0	0	0	-1.33333
60S ribosomal protein L8	8	0.00853467	0.888889	6.19256e-05	0.0001016	0	0	0	-0.888889
Bifunctional 3'-phosphoadenosine 5'-phosphosulfate synthase 2	6	0.00853467	0.666667	4.51442e-05	6.80736e-05	0	0	0	-0.666667
Troponin C, skeletal muscle	3	0.00853467	0.333333	2.48295e-05	3.80051e-05	0	0	0	-0.333333
Y-box-binding protein 3	8	0.00853467	0.888889	6.87551e-05	0.000114974	0	0	0	-0.888889
Neutrophil cytosol factor 2	10	0.00853467	1.11111	8.80156e-05	0.000141479	0	0	0	-1.11111
Thymosin beta-10	10	0.00853467	1.11111	9.04837e-05	0.000145124	0	0	0	-1.11111
Kinesin heavy chain isoform 5A	3	0.00853467	0.333333	2.74409e-05	4.13719e-05	0	0	0	-0.333333
Kinesin heavy chain isoform 5C	3	0.00853467	0.333333	2.74409e-05	4.13719e-05	0	0	0	-0.333333
Afadin	6	0.00853467	0.666667	4.80791e-05	7.21537e-05	0	0	0	-0.666667
Alpha-synuclein	14	0.00853467	1.55556	0.00011737	0.000197029	0	0	0	-1.55556
Adenosine kinase	6	0.00853467	0.666667	4.90776e-05	7.37415e-05	0	0	0	-0.666667
High mobility group protein HMG-I/HMG-Y	6	0.00853467	0.666667	5.24389e-05	7.88189e-05	0	0	0	-0.666667
Eukaryotic translation initiation factor 5A-1-like	5	0.00853467	0.555556	4.29948e-05	7.90502e-05	0	0	0	-0.555556
Partner of Y14 and mago	6	0.00853467	0.666667	4.96386e-05	7.46277e-05	0	0	0	-0.666667
Plectin	165	0.00871574	11.5556	0.000834418	0.000657443	3.05	0.000285303	0.000416717	-8.50556
Endoplasmic reticulum chaperone BiP	548	0.00880528	32.6667	0.0024445	0.000792009	12.7	0.00126	0.000945866	-19.9667
60S acidic ribosomal protein P2	58	0.00904134	2.88889	0.000206102	0.000131739	1.6	0.000130035	0.000319222	-1.28889
Eukaryotic initiation factor 4A-II	160	0.00951305	4.44444	0.000337111	0.000214033	6	0.000715318	0.000427605	1.55556
Putative high mobility group protein B1-like 1	17	0.00968298	1.33333	0.000104591	0.000101052	0.25	2.832e-05	8.50696e-05	-1.08333
Actin-related protein 2/3 complex subunit 1A	38	0.00974501	3.11111	0.000234101	0.000243959	0.5	4.47054e-05	9.81434e-05	-2.61111
Heterogeneous nuclear ribonucleoprotein L	16	0.00995106	1.55556	0.000114037	0.000155458	0.1	7.79456e-06	3.48583e-05	-1.45556
Envoplakin	2962	0.0101947	171.111	0.0127185	0.00472541	71.1	0.00712215	0.00495008	-100.011
Protein-glutamine gamma-glutamyltransferase E	1366	0.0101947	25.3333	0.00194029	0.00253687	56.9	0.00568648	0.00384235	31.5667
Histone H2A type 1-A	50	0.0104632	3.66667	0.000270647	0.000171686	0.85	0.000105173	0.000105361	-2.81667
Heterogeneous nuclear ribonucleoprotein A3	50	0.0107299	3.33333	0.000250414	0.000132081	1	9.4875e-05	0.000143038	-2.33333
Cadherin-1	50	0.0107299	0.444444	3.41873e-05	6.78907e-05	2.3	0.000273096	0.000275535	1.85556
60S ribosomal protein L17	20	0.0110011	1.55556	0.000118136	0.000126342	0.3	2.25859e-05	7.48971e-05	-1.25556
Poly(rC)-binding protein 3	36	0.0114335	2.88889	0.000219909	0.000190666	0.5	4.84553e-05	0.000113718	-2.38889
Ubiquitin-like modifier-activating enzyme 1	340	0.0114633	20	0.00148962	0.000468384	8	0.000773412	0.000712455	-12
Galectin-3-binding protein	172	0.0116273	3.33333	0.00024298	0.000138777	7.1	0.000756618	0.000520676	3.76667
Immunoglobulin lambda constant 3	924	0.0116685	22.1111	0.00166521	0.00075144	36.25	0.00416521	0.00281841	14.1389
Eukaryotic translation initiation factor 4H	60	0.011964	4	0.000291431	0.000179723	1.2	0.000107026	0.000219843	-2.8
Unconventional myosin-VI	12	0.0122131	1.11111	8.15433e-05	0.000107881	0.1	7.79456e-06	3.48583e-05	-1.01111
60S ribosomal protein L21	20	0.0122131	2	0.000146776	0.000229526	0.1	7.79456e-06	3.48583e-05	-1.9
Annexin A5	144	0.0124632	3.33333	0.000264068	0.000225421	5.7	0.000714054	0.000563003	2.36667
Keratin, type I cytoskeletal 19	3638	0.0133283	120.667	0.00896093	0.00459349	127.6	0.0142616	0.00556642	6.93333
High mobility group protein B2	56	0.0139632	4	0.000315271	0.000245248	1	0.000111953	0.000260925	-3
40S ribosomal protein S17	106	0.0141238	7.33333	0.000539366	0.00037025	2	0.000165652	0.000311179	-5.33333
60S ribosomal protein L10-like	6	0.0149194	0.555556	4.03321e-05	5.55075e-05	0.05	4.72627e-06	2.11365e-05	-0.505556
Transcription initiation factor TFIID subunit 1-like	12	0.0149194	1.11111	8.70874e-05	0.000111527	0.1	1.04566e-05	4.67633e-05	-1.01111
Tubulin alpha-3C chain	309	0.0151935	9.66667	0.000716763	0.0002045	11.1	0.00128055	0.000636098	1.43333
Purine nucleoside phosphorylase	42	0.0156065	3.11111	0.000238586	0.000249723	0.7	7.9584e-05	0.000228728	-2.41111
Glycogen phosphorylase, liver form	32	0.0157574	2.44444	0.000181922	0.000201907	0.5	5.24415e-05	0.000131609	-1.94444
Endophilin-A1	10	0.0157574	0.666667	5.21469e-05	3.95737e-05	0.2	1.67391e-05	4.42619e-05	-0.466667
40S ribosomal protein S14	66	0.0162864	4.44444	0.000328916	0.000249859	1.3	0.000110623	0.00019979	-3.14444
Histone H1.4	410	0.0172848	23.4444	0.00180254	0.00119219	9.95	0.00102417	0.000634286	-13.4944
Tropomyosin alpha-4 chain	600	0.0172848	37.1111	0.0028321	0.00185152	13.3	0.00131067	0.000694434	-23.8111
Keratin, type II cytoskeletal 73	1057	0.0172848	31.5556	0.00238182	0.00152262	38.65	0.00428494	0.0021587	7.09444
60S ribosomal protein L23	30	0.0181038	2.22222	0.00016149	0.000176382	0.5	3.96128e-05	0.000102948	-1.72222
ATP-dependent 6-phosphofructokinase, platelet type	7	0.0181408	0.555556	4.51895e-05	6.25879e-05	0.1	1.36554e-05	6.10689e-05	-0.455556
Epidermal growth factor receptor kinase substrate 8-like protein 2	60	0.0182312	4.66667	0.000330278	0.000281139	0.9	8.90157e-05	0.000129596	-3.76667
60S ribosomal protein L13	38	0.0184233	2.44444	0.0001908	0.00021091	0.8	6.13989e-05	0.000151395	-1.64444
Adenylyl cyclase-associated protein 1	216	0.0187879	14	0.00105297	0.000643501	4.5	0.000474689	0.000725887	-9.5
Tubulin alpha-4A chain	398	0.0196244	13.6667	0.00102608	0.000218122	13.75	0.00148052	0.000701788	0.0833333
PDZ and LIM domain protein 2	52	0.0198986	4.44444	0.000313567	0.000336813	0.6	4.87066e-05	0.000108174	-3.84444
BICD family-like cargo adapter 2	54	0.0201715	4	0.000294196	0.000270672	0.9	7.28713e-05	0.000139557	-3.1
Poly(rC)-binding protein 2	20	0.0201715	1.44444	0.000109962	9.534e-05	0.35	3.12265e-05	6.20947e-05	-1.09444
Immunoglobulin lambda variable 3-25	76	0.020294	1.55556	0.000118666	0.000126807	3.1	0.00040008	0.000347512	1.54444
Immunoglobulin lambda variable 3-10	38	0.020294	0.777778	5.93352e-05	6.34067e-05	1.55	0.000200064	0.000173788	0.772222
Receptor of activated protein C kinase 1	52	0.0208816	0.444444	3.85256e-05	7.65281e-05	2.4	0.000255051	0.000272884	1.95556
T-complex protein 1 subunit gamma	50	0.0214991	3.33333	0.000243963	0.000193671	1	8.92595e-05	0.000157297	-2.33333
Heterogeneous nuclear ribonucleoproteins C1/C2	20	0.0219324	1.55556	0.000117899	0.000159439	0.3	3.69901e-05	0.000127409	-1.25556
Calmodulin-like protein 3	794	0.022236	42.4444	0.00318757	0.000691288	20.6	0.00214521	0.00125188	-21.8444
Eukaryotic initiation factor 4A-I	120	0.022236	3.55556	0.000255536	0.000155791	4.4	0.000506203	0.000361574	0.844444
Protein disulfide-isomerase A3	326	0.022236	19.1111	0.00142543	0.000667184	7.7	0.00085125	0.000748102	-11.4111
60S ribosomal protein L19	26	0.0231611	2	0.000144809	0.000149934	0.4	3.211e-05	6.61999e-05	-1.6
Calpain small subunit 1	38	0.0238619	2.88889	0.000222845	0.000190014	0.6	9.20544e-05	0.000168001	-2.28889
Histone H1.5	305	0.026532	17.5556	0.00134549	0.000790338	7.35	0.00075585	0.00059579	-10.2056
L-lactate dehydrogenase A chain	320	0.0272926	18.1111	0.00134863	0.000583716	7.85	0.000787115	0.000985044	-10.2611
60S ribosomal protein L12	72	0.0274206	4	0.000304405	0.000148966	1.8	0.000165875	0.000242447	-2.2
S-adenosylmethionine synthase isoform type-2	70	0.0279047	0.888889	6.67653e-05	0.000135878	3.1	0.000322389	0.00034206	2.21111
T-complex protein 1 subunit epsilon	54	0.0281082	3.33333	0.000258282	0.000213227	1.2	0.00011425	0.000210492	-2.13333
Importin subunit beta-1	62	0.0302021	1.55556	0.000110492	0.000119231	2.4	0.000270557	0.00019254	0.844444
Histidine triad nucleotide-binding protein 1	16	0.0305049	1.33333	0.000102134	0.000127635	0.2	1.96715e-05	6.19795e-05	-1.13333
ATP-dependent 6-phosphofructokinase, liver type	18	0.0305049	1.55556	0.000122178	0.000153091	0.2	2.24593e-05	7.08977e-05	-1.35556
Poly(rC)-binding protein 1	99	0.0307852	6.22222	0.000468796	0.000350337	2.15	0.000217177	0.000192756	-4.07222
60S ribosomal protein L4	56	0.0309432	3.77778	0.000273648	0.000255459	1.1	0.000101372	0.000187436	-2.67778
Triosephosphate isomerase	1272	0.0319616	66.6667	0.00495569	0.00164622	33.6	0.00340781	0.00153312	-33.0667
Heat shock protein HSP 90-alpha A2	15	0.0323499	1.11111	7.72882e-05	6.91232e-05	0.25	2.63481e-05	5.81575e-05	-0.861111
Guanine nucleotide-binding protein G(s) subunit alpha isoforms short	69	0.0332166	4.33333	0.000323833	0.000186789	1.5	0.000154124	0.000175046	-2.83333
Guanine nucleotide-binding protein G(s) subunit alpha isoforms XLas	43	0.0332166	2.55556	0.000191121	8.74669e-05	1	0.000108836	0.000157071	-1.55556
F-actin-capping protein subunit beta	88	0.0332166	1.77778	0.000131061	0.000157761	3.6	0.000418782	0.000379972	1.82222
Transcription factor BTF3	30	0.0336577	2.22222	0.000158946	0.000179355	0.5	4.14598e-05	0.000101976	-1.72222
Protein FAM25G	78	0.0336577	5.77778	0.00040087	0.000405403	1.3	0.000107567	0.000317351	-4.47778
Cell division control protein 42 homolog	28	0.0336577	2.22222	0.000168272	0.000196084	0.4	4.45608e-05	0.000120571	-1.82222
Endoplasmin	147	0.0349849	9.55556	0.000702399	0.000529496	3.05	0.000275987	0.000322583	-6.50556
Protein mab-21-like 4	86	0.0357457	5.33333	0.000394763	0.000248116	1.9	0.000175715	0.000247318	-3.43333
Glucose-6-phosphate isomerase	496	0.0359044	28	0.00208548	0.00111822	12.2	0.00127104	0.00122658	-15.8
Immunoglobulin heavy constant alpha 1	1693	0.0359272	44.8889	0.00339338	0.00104192	64.45	0.00691895	0.00493534	19.5611
Immunoglobulin heavy constant alpha 2	413	0.0359272	12.4444	0.000937233	0.000313935	15.05	0.0016613	0.00102111	2.60556
Tropomyosin alpha-3 chain	430	0.0359272	22.5556	0.00171255	0.000752411	11.35	0.00112354	0.00059681	-11.2056
Cdc42-interacting protein 4	6	0.0364507	0.666667	4.67217e-05	9.39026e-05	0	0	0	-0.666667
Coronin-1B	4	0.0364507	0.444444	2.96929e-05	5.93095e-05	0	0	0	-0.444444
Dynactin subunit 2	4	0.0364507	0.444444	2.87896e-05	5.7325e-05	0	0	0	-0.444444
BAG family molecular chaperone regulator 3	8	0.0364507	0.888889	6.63912e-05	0.000159187	0	0	0	-0.888889
Ubiquitin-conjugating enzyme E2 variant 2	4	0.0364507	0.444444	3.06914e-05	6.15677e-05	0	0	0	-0.444444
Ubiquitin-conjugating enzyme E2 variant 1	2	0.0364507	0.222222	1.53461e-05	3.07846e-05	0	0	0	-0.222222
Eukaryotic translation initiation factor 3 subunit G	4	0.0364507	0.444444	3.10245e-05	6.23349e-05	0	0	0	-0.444444
DNA nucleotidylexotransferase	4	0.0364507	0.444444	2.96929e-05	5.93095e-05	0	0	0	-0.444444
Bridging integrator 2	4	0.0364507	0.444444	3.06914e-05	6.15677e-05	0	0	0	-0.444444
Cytospin-B	4	0.0364507	0.444444	2.96929e-05	5.93095e-05	0	0	0	-0.444444
Unconventional myosin-VIIa	4	0.0364507	0.444444	2.98393e-05	5.96367e-05	0	0	0	-0.444444
Dystrophin	4	0.0364507	0.444444	3.06914e-05	6.15677e-05	0	0	0	-0.444444
AMP deaminase 3	4	0.0364507	0.444444	3.06914e-05	6.15677e-05	0	0	0	-0.444444
AP2-interacting clathrin-endocytosis protein	4	0.0364507	0.444444	3.18177e-05	6.41871e-05	0	0	0	-0.444444
Sulfotransferase family cytosolic 1B member 1	4	0.0364507	0.444444	3.18059e-05	6.31455e-05	0	0	0	-0.444444
Microtubule-associated protein 6	4	0.0364507	0.444444	3.40408e-05	6.76141e-05	0	0	0	-0.444444
Keratin, type I cuticular Ha2	5	0.0364507	0.555556	3.9531e-05	7.99294e-05	0	0	0	-0.555556
Apolipoprotein C-III	12	0.0364507	1.33333	9.97874e-05	0.000209475	0	0	0	-1.33333
Tax1-binding protein 3	4	0.0364507	0.444444	3.17245e-05	6.29786e-05	0	0	0	-0.444444
Heterogeneous nuclear ribonucleoprotein F	4	0.0364507	0.444444	3.36264e-05	6.67694e-05	0	0	0	-0.444444
Structural maintenance of chromosomes protein 3	4	0.0364507	0.444444	3.39595e-05	6.74612e-05	0	0	0	-0.444444
Cytochrome c	10	0.0364507	1.11111	9.04058e-05	0.000221052	0	0	0	-1.11111
Surfeit locus protein 6	4	0.0364507	0.444444	3.49804e-05	6.95547e-05	0	0	0	-0.444444
Antigen peptide transporter 1	4	0.0364507	0.444444	3.61657e-05	7.17862e-05	0	0	0	-0.444444
Piwi-like protein 2	6	0.0364507	0.666667	5.34577e-05	0.000115631	0	0	0	-0.666667
Ankyrin repeat domain-containing protein 17	3	0.0364507	0.333333	2.42947e-05	5.04488e-05	0	0	0	-0.333333
Growth/differentiation factor 7	4	0.0364507	0.444444	3.31376e-05	6.59473e-05	0	0	0	-0.444444
Alcohol dehydrogenase [NADP(+)]	4	0.0364507	0.444444	3.31376e-05	6.59473e-05	0	0	0	-0.444444
Polypeptide N-acetylgalactosaminyltransferase 6	4	0.0364507	0.444444	3.19523e-05	6.34474e-05	0	0	0	-0.444444
Low-density lipoprotein receptor-related protein 1B	4	0.0364507	0.444444	3.19523e-05	6.34474e-05	0	0	0	-0.444444
Sentrin-specific protease 2	4	0.0364507	0.444444	3.28044e-05	6.52347e-05	0	0	0	-0.444444
E3 ubiquitin-protein ligase RBBP6	4	0.0364507	0.444444	3.54975e-05	7.11928e-05	0	0	0	-0.444444
Receptor tyrosine-protein kinase erbB-3	4	0.0364507	0.444444	3.28044e-05	6.52347e-05	0	0	0	-0.444444
Misshapen-like kinase 1	4	0.0364507	0.444444	3.54975e-05	7.11928e-05	0	0	0	-0.444444
Nesprin-2	4	0.0364507	0.444444	3.73993e-05	7.44589e-05	0	0	0	-0.444444
Prothymosin alpha	4	0.0364507	0.444444	3.50394e-05	6.95332e-05	0	0	0	-0.444444
High mobility group nucleosome-binding domain-containing protein 4	4	0.0364507	0.444444	3.50394e-05	6.95332e-05	0	0	0	-0.444444
Protein FAM83E	4	0.0364507	0.444444	3.50394e-05	6.95332e-05	0	0	0	-0.444444
STE20-like serine/threonine-protein kinase	26	0.037117	2	0.000145867	0.000139712	0.4	4.57986e-05	9.50285e-05	-1.6
Peptidyl-prolyl cis-trans isomerase FKBP4	14	0.0372351	1.33333	9.29471e-05	0.000140787	0.1	1.04566e-05	4.67633e-05	-1.23333
Kinesin-1 heavy chain	8	0.0372351	0.666667	5.48802e-05	8.27414e-05	0.1	6.9976e-06	3.12942e-05	-0.566667
Probable ATP-dependent RNA helicase DDX17	7	0.0372351	0.666667	4.94108e-05	7.42905e-05	0.05	5.9047e-06	2.64066e-05	-0.616667
60S ribosomal protein L35	10	0.0372351	0.888889	6.91661e-05	0.000110766	0.1	6.9976e-06	3.12942e-05	-0.788889
Interleukin-36 alpha	82	0.0400717	5.77778	0.000433633	0.000515521	1.5	0.000126911	0.000270225	-4.27778
Neutral alpha-glucosidase AB	34	0.0400717	2.44444	0.00017485	0.00017115	0.6	4.92331e-05	9.26747e-05	-1.84444
Hemopexin	428	0.0402066	7.77778	0.000581407	0.000586583	17.9	0.00196588	0.00194661	10.1222
Histone H1.2	259	0.040305	14.5556	0.00112839	0.000635957	6.4	0.000672038	0.000356586	-8.15556
14-3-3 protein beta/alpha	485	0.040305	24	0.00181802	0.000485642	13.45	0.00143281	0.000571864	-10.55
Keratin, type I cytoskeletal 20	495	0.040305	15.4444	0.00114243	0.00024446	17.8	0.00199728	0.00110004	2.35556
Trypsin-1	204	0.040305	6.44444	0.000498086	0.000262721	7.3	0.000877255	0.000530932	0.855556
Keratin-like protein KRT222	328	0.040305	10.2222	0.000763122	0.000214526	11.8	0.00137033	0.000774804	1.57778
60S ribosomal protein L5	62	0.0424696	3.77778	0.000279288	0.000312125	1.4	0.000120397	0.000269928	-2.37778
Cornifin-A	1212	0.0442633	98.8889	0.00744914	0.00602443	16.1	0.00145408	0.00165284	-82.7889
Proteasome subunit alpha type-2	48	0.044911	0.666667	4.98979e-05	0.000104747	2.1	0.000263865	0.000378539	1.43333
Sulfhydryl oxidase 1	72	0.044911	0.888889	6.61679e-05	0.000149165	3.2	0.000377698	0.000575672	2.31111
Heme oxygenase 1	18	0.0450094	1.77778	0.000114839	0.0002084	0.1	6.9976e-06	3.12942e-05	-1.67778
182 kDa tankyrase-1-binding protein	14	0.0450094	1.33333	8.6484e-05	0.000161196	0.1	6.9976e-06	3.12942e-05	-1.23333
Serpin I2	12	0.0450094	1.11111	8.26054e-05	0.000130107	0.1	1.1877e-05	5.31154e-05	-1.01111
Serpin B8	6	0.0450094	0.555556	4.13046e-05	6.50568e-05	0.05	5.93873e-06	2.65588e-05	-0.505556
Serpin B9	6	0.0450094	0.555556	4.13046e-05	6.50568e-05	0.05	5.93873e-06	2.65588e-05	-0.505556
Apolipoprotein C-I	20	0.0450094	2	0.000149958	0.00029795	0.1	1.04702e-05	4.68244e-05	-1.9
Keratin, type II cytoskeletal 2 epidermal	263	0.0450211	7.88889	0.000583533	0.000375311	9.6	0.00103066	0.000606067	1.71111
Inorganic pyrophosphatase	46	0.0473308	3.33333	0.000239851	0.000245905	0.8	7.79012e-05	0.000164451	-2.53333
Immunoglobulin lambda variable 3-19	50	0.0481474	0.666667	4.69646e-05	7.10646e-05	2.2	0.000260588	0.000291417	1.53333
Heat shock 70 kDa protein 1-like	222	0.0504264	11.1111	0.000829647	0.000181641	6.1	0.000621517	0.000322236	-5.01111
Complement C3	2444	0.0504264	81.1111	0.00607751	0.00917356	85.7	0.00990979	0.00968244	4.58889
Keratin, type II cytoskeletal 79	461	0.0504264	15.8889	0.00117268	0.000590972	15.9	0.00176958	0.00073212	0.0111111
V-type proton ATPase catalytic subunit A	26	0.0516264	0	0	0	1.3	0.000163976	0.000284049	1.3
Proteasome subunit alpha type-3	18	0.0516264	0	0	0	0.9	0.000151923	0.00030717	0.9
Kallikrein-14	70	0.0516264	0	0	0	3.5	0.000292468	0.000619046	3.5
Heterogeneous nuclear ribonucleoprotein M	130	0.0534442	8.44444	0.000636532	0.000580797	2.7	0.00024526	0.000320376	-5.74444
Rho GDP-dissociation inhibitor 2	116	0.0534442	5.77778	0.000442358	0.00039355	3.2	0.000338313	0.000674331	-2.57778
40S ribosomal protein S28	16	0.0541098	1.33333	0.000102258	0.000185655	0.2	1.55883e-05	6.97129e-05	-1.13333
Pyridoxal kinase	8	0.0541098	0.666667	4.51442e-05	6.80736e-05	0.1	6.9976e-06	3.12942e-05	-0.566667
Putative protein FAM10A4	12	0.0541098	1.11111	8.08433e-05	0.000155887	0.1	6.9976e-06	3.12942e-05	-1.01111
Hsc70-interacting protein	6	0.0541098	0.555556	4.04241e-05	7.79493e-05	0.05	3.49888e-06	1.56475e-05	-0.505556
Serine protease inhibitor Kazal-type 7	10	0.0541098	0.888889	6.88795e-05	0.000123102	0.1	8.8039e-06	3.93722e-05	-0.788889
KH domain-containing, RNA-binding, signal transduction-associated protein 1	10	0.0541098	0.888889	6.73322e-05	0.00011173	0.1	1.24941e-05	5.58754e-05	-0.788889
Serum paraoxonase/arylesterase 1	14	0.0541098	1.11111	8.4828e-05	0.000157409	0.2	2.0939e-05	9.36419e-05	-0.911111
Catenin delta-1	28	0.0541243	2	0.000151507	0.000177632	0.5	4.15364e-05	8.81403e-05	-1.5
Cytochrome b-245 heavy chain	38	0.055147	0.222222	1.73531e-05	5.20594e-05	1.8	0.000204587	0.000275808	1.57778
Puromycin-sensitive aminopeptidase	145	0.0561165	7.88889	0.000585837	0.000236197	3.7	0.000382945	0.000274331	-4.18889
Putative heat shock protein HSP 90-beta-3	93	0.0562075	3	0.000225523	6.20492e-05	3.3	0.000361724	0.000223599	0.3
Junction plakoglobin	3702	0.0562378	127.111	0.00928502	0.00309041	127.9	0.0131555	0.00533973	0.788889
Mucin-5B	999	0.0562378	13.5556	0.000947023	0.000808778	43.85	0.00396195	0.00825987	30.2944
Tubulin alpha-1A chain	341	0.0562378	12.2222	0.000903063	0.000193079	11.55	0.00130731	0.000591654	-0.672222
Protein S100-A11	466	0.0562378	26.6667	0.00199114	0.000806447	11.3	0.00148717	0.00154046	-15.3667
Delta(3,5)-Delta(2,4)-dienoyl-CoA isomerase, mitochondrial	62	0.0571477	1.11111	8.80334e-05	0.000161226	2.6	0.00030333	0.000329754	1.48889
Peptidyl-prolyl cis-trans isomerase A-like 4F	22	0.0596388	1.77778	0.00013319	0.000174899	0.3	2.34732e-05	5.75887e-05	-1.47778
Peptidyl-prolyl cis-trans isomerase A-like 4H	11	0.0596388	0.888889	6.65988e-05	8.74552e-05	0.15	1.17369e-05	2.87951e-05	-0.738889
Peptidyl-prolyl cis-trans isomerase A-like 4A	11	0.0596388	0.888889	6.65988e-05	8.74552e-05	0.15	1.17369e-05	2.87951e-05	-0.738889
Peptidyl-prolyl cis-trans isomerase A-like 4C	11	0.0596388	0.888889	6.65988e-05	8.74552e-05	0.15	1.17369e-05	2.87951e-05	-0.738889
Peptidyl-prolyl cis-trans isomerase A-like 4D	11	0.0596388	0.888889	6.65988e-05	8.74552e-05	0.15	1.17369e-05	2.87951e-05	-0.738889
ATP-dependent RNA helicase DDX3Y	54	0.0605161	1.33333	9.8291e-05	0.0001338	2.1	0.000251705	0.000207454	0.766667
60S ribosomal protein L10	52	0.061713	3.55556	0.00025053	0.00028785	1	8.99163e-05	0.000198588	-2.55556
Immunoglobulin J chain	176	0.0624671	4.44444	0.000338115	0.00030174	6.8	0.000712757	0.00060614	2.35556
Thiosulfate sulfurtransferase	30	0.0625847	2	0.000150194	0.000155316	0.6	8.79272e-05	0.000204147	-1.4
Serine/threonine-protein phosphatase PP1-beta catalytic subunit	34	0.0625847	0.222222	2.00462e-05	6.01386e-05	1.6	0.000238581	0.000401207	1.37778
Pyruvate kinase PKM	1914	0.0625963	101.556	0.00763428	0.00265399	50	0.00497853	0.00371697	-51.5556
Galectin-7	1772	0.0625963	53.1111	0.00398693	0.00110435	64.7	0.00664314	0.00341845	11.5889
Myosin regulatory light chain 12A	208	0.0625963	6.44444	0.000493716	0.000239258	7.5	0.000796597	0.000408243	1.05556
Myosin regulatory light chain 12B	104	0.0625963	3.22222	0.000246884	0.000119653	3.75	0.000398367	0.000204179	0.527778
Heterogeneous nuclear ribonucleoprotein U-like protein 2	8	0.064697	0.666667	4.51442e-05	6.80736e-05	0.1	7.79456e-06	3.48583e-05	-0.566667
Beta/gamma crystallin domain-containing protein 1	8	0.064697	0.666667	4.96577e-05	7.60081e-05	0.1	9.45224e-06	4.22717e-05	-0.566667
Lactoylglutathione lyase	8	0.064697	0.666667	4.69646e-05	7.10646e-05	0.1	1.24941e-05	5.58754e-05	-0.566667
Spectrin beta chain, erythrocytic	132	0.064697	9.11111	0.000697335	0.00145912	2.5	0.000311705	0.00139399	-6.61111
Solute carrier family 2, facilitated glucose transporter member 1	18	0.064697	1.11111	8.37502e-05	0.000133359	0.4	4.99635e-05	0.000223443	-0.711111
Secreted Ly-6/uPAR-related protein 1	10	0.064697	0.666667	5.12537e-05	7.70741e-05	0.2	1.55883e-05	6.97129e-05	-0.466667
Thioredoxin	52	0.0688458	3.77778	0.000271865	0.000302306	0.9	9.02487e-05	0.000151327	-2.87778
Interleukin-1 receptor antagonist protein	508	0.0695038	28.4444	0.0021858	0.000997505	12.6	0.00128405	0.00142508	-15.8444
Sciellin	1044	0.0695381	60.2222	0.00458458	0.00294108	25.1	0.00264642	0.00138977	-35.1222
Elongation factor 1-alpha 2	446	0.0695381	16.3333	0.00123146	0.000285818	14.95	0.00164999	0.000623736	-1.38333
Tubulin alpha-8 chain	237	0.0695381	7.77778	0.000582975	0.000352121	8.35	0.000973028	0.000612292	0.572222
Cofilin-1	544	0.0695381	27.5556	0.00207671	0.000783834	14.8	0.00150979	0.000783703	-12.7556
Immunoglobulin kappa variable 3-20	405	0.0695381	13.7778	0.00109411	0.000831007	14.05	0.00171683	0.0010781	0.272222
Immunoglobulin lambda variable 3-21	72	0.0704387	1.77778	0.000136993	0.000178773	2.8	0.000376145	0.000368639	1.02222
Alpha-actinin-2	107	0.0740437	5.77778	0.000436895	0.000185827	2.75	0.00027867	0.000318225	-3.02778
Lamin-B1	48	0.0746758	2.66667	0.00020888	0.000176066	1.2	0.000112511	0.000180677	-1.46667
Plastin-3	153	0.0750619	9.22222	0.000662514	0.000379922	3.5	0.000352377	0.000329928	-5.72222
Serine/threonine-protein phosphatase 2A catalytic subunit beta isoform	56	0.0768557	3.55556	0.000259759	0.000192972	1.2	0.000115299	0.000130691	-2.35556
Serine/threonine-protein phosphatase 2A catalytic subunit alpha isoform	28	0.0768557	1.77778	0.000129888	9.6497e-05	0.6	5.76519e-05	6.53491e-05	-1.17778
Serpin B13	316	0.0769542	18.4444	0.00135148	0.000934388	7.5	0.000707492	0.000641607	-10.9444
Keratin, type I cytoskeletal 12	593	0.0770999	22.1111	0.00160933	0.00240181	19.7	0.00225133	0.00344267	-2.41111
Histone H1.3	345	0.0770999	17.5556	0.00133527	0.000559374	9.35	0.000981416	0.000541553	-8.20556
Immunoglobulin kappa variable 4-1	274	0.0770999	7.55556	0.000571285	0.00029445	10.3	0.00131173	0.0011435	2.74444
Apolipoprotein L1	14	0.0777216	0.888889	6.34657e-05	7.58754e-05	0.3	3.58001e-05	0.000119399	-0.588889
Tripartite motif-containing protein 16	12	0.0777216	0.888889	7.11534e-05	8.49711e-05	0.2	2.02662e-05	6.25344e-05	-0.688889
Transmembrane emp24 domain-containing protein 10	14	0.0777216	0	0	0	0.7	7.90084e-05	0.000143264	0.7
IgGFc-binding protein	812	0.0779806	9.33333	0.000695	0.00105378	36.4	0.00362041	0.00517297	27.0667
40S ribosomal protein S19	28	0.0787661	2	0.000141888	0.000189425	0.5	3.98254e-05	0.00010094	-1.5
40S ribosomal protein S4, X isoform	52	0.0795373	3.11111	0.000231772	0.000268732	1.2	9.6533e-05	0.000263566	-1.91111
Calponin-2	38	0.0795373	2.44444	0.000190348	0.00022064	0.8	8.28293e-05	0.000224594	-1.64444
Proteasome subunit alpha type-6	88	0.0820863	2	0.000151881	0.000156856	3.5	0.000429529	0.00047391	1.5
Actin-related protein 3	120	0.0852801	6.88889	0.000506812	0.000306408	2.9	0.000299464	0.000235759	-3.98889
Major vault protein	70	0.0882783	4.22222	0.000303303	0.000209422	1.6	0.000155041	0.000210885	-2.62222
Zinc-alpha-2-glycoprotein	126	0.0882783	2	0.000148879	0.000296706	5.4	0.000630881	0.000988228	3.4
60S ribosomal protein L14	86	0.08897	6.88889	0.000503341	0.000630499	1.2	0.000116068	0.000165127	-5.68889
Polymeric immunoglobulin receptor	884	0.0896465	18	0.00132173	0.00136671	36.1	0.00350011	0.00353828	18.1
Mucin-5AC	62	0.0899069	0.222222	1.63546e-05	4.90638e-05	3	0.000267948	0.000814839	2.77778
Ras-related protein Rap-1A	24	0.0899069	0.222222	1.62732e-05	4.88197e-05	1.1	0.00015951	0.000236372	0.877778
Ras-related protein Rap-1b	13	0.0899069	0.111111	8.13682e-06	2.44105e-05	0.6	8.58455e-05	0.000123482	0.488889
Guanine nucleotide-binding protein G(I)/G(S)/G(T) subunit beta-1	12	0.0899069	0.111111	8.67679e-06	2.60304e-05	0.55	5.6082e-05	8.00855e-05	0.438889
Short-chain dehydrogenase/reductase family 9C member 7	40	0.0900048	0.444444	2.66755e-05	8.00264e-05	1.8	0.000178807	0.000278437	1.35556
Cytoskeleton-associated protein 4	194	0.0908232	9.55556	0.00070846	0.000328345	5.4	0.000486092	0.000599609	-4.15556
Actin-related protein 2	62	0.0916334	3.55556	0.000264746	0.000193975	1.5	0.000139707	0.00015378	-2.05556
Guanine nucleotide-binding protein subunit alpha-13	24	0.0916334	1.33333	0.000100073	6.43228e-05	0.6	6.44223e-05	8.7177e-05	-0.733333
Guanine nucleotide-binding protein G(olf) subunit alpha	24	0.0916334	1.33333	0.000100073	6.43228e-05	0.6	6.44223e-05	8.7177e-05	-0.733333
Guanine nucleotide-binding protein G(o) subunit alpha	24	0.0916334	1.33333	0.000100073	6.43228e-05	0.6	6.44223e-05	8.7177e-05	-0.733333
Ceruloplasmin	548	0.09196	17.7778	0.0013394	0.00193315	19.4	0.00225648	0.00198441	1.62222
Splicing factor, proline- and glutamine-rich	18	0.092462	1.55556	0.000107423	0.000162028	0.2	2.145e-05	6.87054e-05	-1.35556
Vinculin	108	0.0934207	6.44444	0.00048736	0.000366601	2.5	0.000260689	0.000241981	-3.94444
Profilin-1	452	0.0941911	25.3333	0.0019272	0.00121961	11.2	0.00118601	0.00102366	-14.1333
Putative annexin A2-like protein	1061	0.0942317	56.8889	0.00429912	0.00127001	27.45	0.00317592	0.00214416	-29.4389
SH3 domain-binding glutamic acid-rich-like protein 3	324	0.0942317	17.3333	0.00130025	0.000419413	8.4	0.000921721	0.000599978	-8.93333
Isocitrate dehydrogenase [NADP] cytoplasmic	58	0.0966695	3.33333	0.000243837	0.000259034	1.4	0.000116102	0.000200707	-1.93333
Annexin A7	20	0.101338	0.222222	1.73531e-05	5.20594e-05	0.9	0.000117016	0.000181413	0.677778
UMP-CMP kinase	214	0.101489	11.7778	0.00087068	0.000399533	5.4	0.000509259	0.000525254	-6.37778
Complement component 1 Q subcomponent-binding protein, mitochondrial	18	0.102611	1.33333	0.000105825	0.000139671	0.3	3.29834e-05	8.22711e-05	-1.03333
60S ribosomal protein L27a	20	0.102611	1.33333	0.000103257	0.000158301	0.4	3.85441e-05	0.000112352	-0.933333
Alpha-2-macroglobulin-like protein 1	3258	0.103876	112.222	0.00826939	0.00288328	112.4	0.0138568	0.0113096	0.177778
Keratin, type II cytoskeletal 78	2290	0.103876	84.2222	0.00621878	0.00206472	76.6	0.0082842	0.00316319	-7.62222
Heat shock-related 70 kDa protein 2	405	0.103876	20.6667	0.00156011	0.000473674	10.95	0.0011585	0.000597064	-9.71667
Immunoglobulin kappa variable 3D-15	103	0.103876	3.11111	0.000238862	0.000102241	3.75	0.00042228	0.000274439	0.638889
Nucleophosmin	128	0.108918	8.66667	0.000639148	0.000540421	2.5	0.000276334	0.000330702	-6.16667
Keratin, type I cytoskeletal 18	65	0.109751	4.11111	0.00030926	0.00032611	1.4	0.00012684	0.000186898	-2.71111
Non-histone chromosomal protein HMG-17	572	0.110534	26.2222	0.00204702	0.00126735	16.8	0.00186664	0.00316914	-9.42222
Cytosol aminopeptidase	36	0.113148	2.22222	0.000169743	0.000193736	0.8	7.06835e-05	0.00013278	-1.42222
Protein S100-A16	432	0.113843	12.8889	0.000955465	0.000675416	15.8	0.00182809	0.00140455	2.91111
Myosin regulatory light polypeptide 9	11	0.113898	0.111111	8.67679e-06	2.60304e-05	0.5	4.76942e-05	6.95065e-05	0.388889
Tripartite motif-containing protein 29	590	0.114111	31.7778	0.00233972	0.00126378	15.2	0.00144963	0.00125188	-16.5778
Annexin A2	3261	0.114289	170.444	0.0128961	0.00443449	86.35	0.00992489	0.0064701	-84.0944
Serine protease inhibitor Kazal-type 5	1128	0.114289	59.1111	0.00447636	0.00346674	29.8	0.00295273	0.00278972	-29.3111
Peptidyl-prolyl cis-trans isomerase F, mitochondrial	18	0.115221	0	0	0	0.9	8.91799e-05	0.000167383	0.9
Actin-related protein 2/3 complex subunit 2	16	0.115221	0	0	0	0.8	8.74036e-05	0.000185531	0.8
40S ribosomal protein S11	18	0.116521	1.11111	8.35428e-05	0.000113059	0.4	3.44628e-05	8.86909e-05	-0.711111
Collagen alpha-2(I) chain	62	0.116521	5.11111	0.000376474	0.000725091	0.8	8.09836e-05	0.000209249	-4.31111
T-complex protein 1 subunit delta	58	0.120941	3.11111	0.000224878	0.000162393	1.5	0.000138006	0.000202524	-1.61111
L-lactate dehydrogenase B chain	96	0.121152	6.11111	0.0004479	0.000529963	2.05	0.000229044	0.000417685	-4.06111
Plasminogen activator inhibitor 1 RNA-binding protein	88	0.121583	5.11111	0.000387914	0.000232511	2.1	0.000223741	0.000228738	-3.01111
Cytosolic non-specific dipeptidase	20	0.123718	1.33333	9.08334e-05	0.000148363	0.4	2.95828e-05	9.12006e-05	-0.933333
Cysteine-rich secretory protein 3	544	0.125041	16	0.00121032	0.0012758	20	0.00222017	0.00161097	4
Fructose-bisphosphate aldolase C	236	0.12532	13.1111	0.000987788	0.000651754	5.9	0.000598626	0.000446473	-7.21111
Transmembrane protease serine 11D	306	0.12532	8	0.000614192	0.000398817	11.7	0.00131946	0.00109083	3.7
Serotransferrin	2728	0.125506	82	0.00613725	0.00380668	99.5	0.0114723	0.00857635	17.5
Keratin, type II cytoskeletal 75	2949	0.125506	105.111	0.00772529	0.00311581	100.15	0.0106115	0.00434385	-4.96111
Protein S100-A14	546	0.125506	18.2222	0.00135188	0.000333458	19.1	0.00206705	0.00116403	0.877778
Guanine nucleotide-binding protein G(t) subunit alpha-1	25	0.126794	1.33333	0.000100073	6.43228e-05	0.65	7.0327e-05	8.65813e-05	-0.683333
Guanine nucleotide-binding protein G(t) subunit alpha-2	25	0.126794	1.33333	0.000100073	6.43228e-05	0.65	7.0327e-05	8.65813e-05	-0.683333
Guanine nucleotide-binding protein G(i) subunit alpha-1	25	0.126794	1.33333	0.000100073	6.43228e-05	0.65	7.0327e-05	8.65813e-05	-0.683333
Glial fibrillary acidic protein	43	0.126794	1.11111	8.81015e-05	0.00014222	1.65	0.000184636	0.000164351	0.538889
T-complex protein 1 subunit theta	50	0.127054	2.88889	0.000208339	0.000150009	1.2	0.00011483	0.000168615	-1.68889
Cytochrome c oxidase subunit 5A, mitochondrial	74	0.127054	4.44444	0.00033707	0.000288513	1.7	0.000233713	0.000385689	-2.74444
Ras-related protein Rab-8B	16	0.127478	0.333333	2.30975e-05	3.48784e-05	0.65	7.60845e-05	8.97031e-05	0.316667
Ras-related protein Rab-35	17	0.127478	0.333333	2.30975e-05	3.48784e-05	0.7	8.13126e-05	9.4376e-05	0.366667
Ras-related protein Rab-8A	16	0.127478	0.333333	2.30975e-05	3.48784e-05	0.65	7.60845e-05	8.97031e-05	0.316667
Ras-related protein Rab-15	18	0.127478	0.333333	2.30975e-05	3.48784e-05	0.75	8.59578e-05	9.74651e-05	0.416667
Immunoglobulin heavy variable 5-51	21	0.131871	1.33333	0.000100859	0.000144708	0.45	6.50334e-05	0.00020447	-0.883333
Tropomodulin-3	37	0.132837	2.11111	0.000162895	0.000168477	0.9	9.55744e-05	0.000184542	-1.21111
40S ribosomal protein S3a	190	0.133478	11.1111	0.000794806	0.000691822	4.5	0.000442705	0.000505326	-6.61111
Niban-like protein 1	132	0.133478	7.77778	0.000577671	0.000392861	3.1	0.000343406	0.000400589	-4.67778
Ribosome-binding protein 1	190	0.134843	11.1111	0.00082271	0.000715176	4.5	0.000441304	0.000408885	-6.61111
60S ribosomal protein L7a	96	0.135703	4.88889	0.000370193	0.000226815	2.6	0.000244782	0.000299393	-2.28889
Guanine nucleotide-binding protein subunit alpha-12	39	0.135891	2.11111	0.000158458	0.000111327	1	0.000102934	0.000141307	-1.11111
Carbonyl reductase [NADPH] 3	86	0.137079	4.33333	0.00031532	0.000136027	2.35	0.000247624	0.000234792	-1.98333
ADP-ribosylation factor 6	40	0.13735	2.66667	0.000208928	0.00023595	0.8	8.34901e-05	0.000144614	-1.86667
Keratin, type I cytoskeletal 14	4423	0.137564	155.222	0.0113953	0.00506501	151.3	0.0160127	0.00821659	-3.92222
Immunoglobulin alpha-2 heavy chain	804	0.137564	26.2222	0.00197522	0.000646229	28.4	0.00314918	0.00200317	2.17778
Heat shock protein HSP 90-beta	700	0.137564	25.6667	0.00190491	0.000498676	23.45	0.00251089	0.00120589	-2.21667
Immunoglobulin kappa variable 3D-20	123	0.137564	4.11111	0.000313116	0.000217796	4.3	0.000477562	0.00027924	0.188889
Glutamine synthetase	356	0.139753	17.7778	0.00136042	0.00123004	9.8	0.000867804	0.00138508	-7.97778
Acetyl-CoA acetyltransferase, cytosolic	46	0.140743	2.88889	0.000209672	0.000248985	1	8.58683e-05	0.000159734	-1.88889
60S ribosomal protein L28	20	0.14217	1.55556	0.00011286	0.000214359	0.3	2.17891e-05	7.00171e-05	-1.25556
Ras-related protein Rab-2A	10	0.14217	0.888889	6.68765e-05	0.000124759	0.1	1.44713e-05	4.51641e-05	-0.788889
Bisphosphoglycerate mutase	46	0.14217	2.88889	0.000214104	0.000434347	1	0.000122839	0.000502247	-1.88889
Immunoglobulin heavy variable 3-33	32	0.142659	0.444444	3.47044e-05	0.000104113	1.4	0.000190299	0.000282148	0.955556
Guanine nucleotide-binding protein subunit beta-4	9	0.142659	0.111111	8.67679e-06	2.60304e-05	0.4	4.14601e-05	6.076e-05	0.288889
Envoplakin-like protein	16	0.148002	1	7.80316e-05	6.81952e-05	0.35	3.52392e-05	5.22067e-05	-0.65
Cofilin-2	100	0.149993	5.55556	0.000411882	0.000208801	2.5	0.000257628	0.000189141	-3.05556
Histone H1.1	145	0.150445	7.33333	0.000563377	0.00025039	3.95	0.000421462	0.000318989	-3.38333
Heat shock 70 kDa protein 6	327	0.150495	15.8889	0.00120606	0.000353097	9.2	0.000920764	0.000513768	-6.68889
Protein FAM25E	8	0.153717	0.777778	5.19637e-05	0.000117768	0.05	4.40208e-06	1.96867e-05	-0.727778
Eukaryotic translation initiation factor 3 subunit F	14	0.153717	1.33333	0.000100868	0.000200287	0.1	8.681e-06	3.88226e-05	-1.23333
Mucin-4	10	0.153717	0.888889	6.79154e-05	0.000134915	0.1	1.0814e-05	4.83617e-05	-0.788889
Serine protease 27	10	0.153717	0.888889	7.30991e-05	0.000162958	0.1	7.79456e-06	3.48583e-05	-0.788889
Beta-2-glycoprotein 1	64	0.153935	3.55556	0.000278432	0.000241152	1.6	0.000172005	0.000272917	-1.95556
Tropomodulin-2	2	0.156724	0.222222	1.33383e-05	4.00148e-05	0	0	0	-0.222222
Ubiquitin thioesterase OTU1	4	0.156724	0.444444	2.66755e-05	8.00264e-05	0	0	0	-0.444444
Structural maintenance of chromosomes protein 2	4	0.156724	0.444444	2.66755e-05	8.00264e-05	0	0	0	-0.444444
Serine hydroxymethyltransferase, cytosolic	4	0.156724	0.444444	2.66755e-05	8.00264e-05	0	0	0	-0.444444
Progesterone receptor	1	0.156724	0.111111	6.66928e-06	2.00078e-05	0	0	0	-0.111111
Transcription initiation factor TFIID subunit 1	1	0.156724	0.111111	8.1775e-06	2.45325e-05	0	0	0	-0.111111
Thioredoxin domain-containing protein 17	4	0.156724	0.444444	3.25448e-05	9.76344e-05	0	0	0	-0.444444
Stress-induced-phosphoprotein 1	4	0.156724	0.444444	3.25448e-05	9.76344e-05	0	0	0	-0.444444
Guanylate-binding protein 5	2	0.156724	0.222222	1.62732e-05	4.88197e-05	0	0	0	-0.222222
Guanylate-binding protein 1	1	0.156724	0.111111	8.13682e-06	2.44105e-05	0	0	0	-0.111111
Peptidyl-prolyl cis-trans isomerase A-like 4G	1	0.156724	0.111111	8.13682e-06	2.44105e-05	0	0	0	-0.111111
Zinc finger and BTB domain-containing protein 37	2	0.156724	0.222222	1.84794e-05	5.54382e-05	0	0	0	-0.222222
DNA ligase 3	1	0.156724	0.111111	7.72583e-06	2.31775e-05	0	0	0	-0.111111
15-hydroxyprostaglandin dehydrogenase [NAD(+)]	12	0.156724	1.33333	0.00012024	0.000360719	0	0	0	-1.33333
Zinc finger protein 468	1	0.156724	0.111111	8.25074e-06	2.47522e-05	0	0	0	-0.111111
Lymphocyte-specific protein 1	6	0.156724	0.666667	5.20537e-05	0.000156161	0	0	0	-0.666667
Dermokine	6	0.156724	0.666667	5.20537e-05	0.000156161	0	0	0	-0.666667
Fermitin family homolog 3	2	0.156724	0.222222	1.73531e-05	5.20594e-05	0	0	0	-0.222222
Talin-2	1	0.156724	0.111111	8.67679e-06	2.60304e-05	0	0	0	-0.111111
Prohibitin	4	0.156724	0.444444	3.53706e-05	0.000106112	0	0	0	-0.444444
Coiled-coil domain-containing protein 88B	4	0.156724	0.444444	3.53706e-05	0.000106112	0	0	0	-0.444444
Cathepsin D	34	0.159687	2.22222	0.000171672	0.000246948	0.7	6.73476e-05	0.000149887	-1.52222
60S acidic ribosomal protein P0-like	14	0.159687	0.111111	8.25074e-06	2.47522e-05	0.65	8.02904e-05	0.000167052	0.538889
Electron transfer flavoprotein subunit alpha, mitochondrial	26	0.160113	1.55556	0.000119833	0.000108795	0.6	8.94712e-05	0.000188348	-0.955556
Clusterin	152	0.161287	10.4444	0.000776127	0.000995659	2.9	0.000268835	0.000484965	-7.54444
Alpha-actinin-3	46	0.161413	2.33333	0.000181185	9.04335e-05	1.25	0.000119893	0.000110157	-1.08333
Eosinophil cationic protein	56	0.162647	3.55556	0.000283731	0.000298977	1.2	0.000130481	0.000176478	-2.35556
Beta-centractin	10	0.162666	0.666667	4.59661e-05	6.93814e-05	0.2	1.55116e-05	4.79965e-05	-0.466667
Alpha-centractin	5	0.162666	0.333333	2.29836e-05	3.46916e-05	0.1	7.756e-06	2.39989e-05	-0.233333
40S ribosomal protein S10	10	0.162666	0.666667	4.64758e-05	7.0397e-05	0.2	1.47922e-05	4.56027e-05	-0.466667
Septin-7	10	0.162666	0.666667	4.95039e-05	7.52932e-05	0.2	1.72468e-05	5.33563e-05	-0.466667
Spectrin alpha chain, erythrocytic 1	208	0.162666	14	0.00107119	0.00231715	4.1	0.000500766	0.00200678	-9.9
Apolipoprotein A-IV	64	0.162666	4.22222	0.000321396	0.00059985	1.3	0.00014211	0.000488671	-2.92222
Ankyrin-1	86	0.162666	5.77778	0.000436577	0.000826196	1.7	0.000210117	0.000891609	-4.07778
40S ribosomal protein S7	66	0.163027	3.33333	0.000245771	0.00027447	1.8	0.000155481	0.000294375	-1.53333
Keratin, type II cuticular Hb4	216	0.164126	7.88889	0.000585832	0.000368119	7.25	0.000814978	0.000454999	-0.638889
Actin, alpha skeletal muscle	3059	0.164334	148	0.0112238	0.00334615	86.35	0.0094084	0.00361334	-61.65
Immunoglobulin kappa light chain	2601	0.164334	92	0.00691654	0.00215093	88.65	0.0105792	0.00664707	-3.35
Desmoplakin	12453	0.164334	447.333	0.0324177	0.00859686	421.35	0.0419333	0.0197769	-25.9833
Prelamin-A/C	846	0.164334	42.8889	0.00322116	0.00147061	23	0.0022472	0.00167338	-19.8889
ATP synthase subunit alpha, mitochondrial	270	0.164334	16	0.00122935	0.00100429	6.3	0.000764974	0.000666835	-9.7
Clathrin heavy chain 1	356	0.164334	12.4444	0.000917928	0.000408467	12.2	0.00129876	0.000699699	-0.244444
Endonuclease domain-containing 1 protein	8	0.16892	0	0	0	0.4	4.58211e-05	9.6181e-05	0.4
Ganglioside GM2 activator	12	0.16892	0	0	0	0.6	5.83658e-05	0.000129227	0.6
Gamma-glutamylcyclotransferase	10	0.16892	0	0	0	0.5	8.09518e-05	0.000188349	0.5
Serine/threonine-protein phosphatase 2A 55 kDa regulatory subunit B alpha isoform	8	0.16892	0	0	0	0.4	4.67375e-05	0.000101758	0.4
Cytosolic 5'-nucleotidase 3A	12	0.16892	0	0	0	0.6	6.73275e-05	0.00017073	0.6
Trefoil factor 3	24	0.16892	0	0	0	1.2	0.000107839	0.000319857	1.2
Annexin A9	16	0.16892	0	0	0	0.8	6.32065e-05	0.000138427	0.8
Testis-expressed basic protein 1	8	0.16892	0	0	0	0.4	3.51151e-05	7.39853e-05	0.4
Destrin	138	0.176099	7.11111	0.000513743	0.000282088	3.7	0.000362299	0.000337021	-3.41111
Alpha-1-acid glycoprotein 1	282	0.177787	9.11111	0.000681659	0.000980482	10	0.00114236	0.00102455	0.888889
Proteasome subunit alpha type-5	92	0.178037	3.11111	0.000238148	0.000119222	3.2	0.000352852	0.000237913	0.0888889
Eukaryotic translation initiation factor 2 subunit 1	26	0.178209	0.444444	2.66755e-05	8.00264e-05	1.1	0.000107079	0.000165503	0.655556
Immunoglobulin heavy variable 3-30-3	21	0.178209	0.333333	2.6029e-05	7.80869e-05	0.9	0.000118506	0.000188669	0.566667
Immunoglobulin heavy variable 3-15	139	0.179056	4.11111	0.000316197	0.000169025	5.1	0.000602667	0.000491169	0.988889
Eukaryotic translation initiation factor 3 subunit A	6	0.181103	0.444444	3.10245e-05	6.23349e-05	0.1	6.9976e-06	3.12942e-05	-0.344444
Protein AHNAK2	6	0.181103	0.444444	3.18177e-05	6.41871e-05	0.1	6.9976e-06	3.12942e-05	-0.344444
Protocadherin Fat 1	8	0.181103	0.666667	5.09776e-05	0.000109326	0.1	1.20335e-05	5.38154e-05	-0.566667
Interleukin-1 receptor-associated kinase 4	6	0.181103	0.444444	3.28044e-05	6.52347e-05	0.1	6.9976e-06	3.12942e-05	-0.344444
Putative 40S ribosomal protein S10-like	3	0.181103	0.222222	1.65692e-05	3.29745e-05	0.05	3.89739e-06	1.74296e-05	-0.172222
Immunoglobulin heavy variable 1-2	7	0.181103	0.555556	4.74215e-05	9.83521e-05	0.1	8.681e-06	3.88226e-05	-0.455556
Ras-related protein Rab-2B	12	0.185317	0.888889	6.86639e-05	0.000112866	0.2	2.8941e-05	9.03235e-05	-0.688889
Annexin A8-like protein 1	93	0.186314	4.88889	0.000347734	0.000246163	2.45	0.00032253	0.000427303	-2.43889
Immunoglobulin kappa variable 2-40	44	0.186789	1.11111	8.55e-05	0.000115721	1.7	0.000222115	0.000245572	0.588889
40S ribosomal protein SA	138	0.188189	7.33333	0.000547001	0.000304235	3.6	0.000343208	0.000344822	-3.73333
Kallikrein-10	378	0.192921	11.1111	0.000841166	0.000732226	13.9	0.0015509	0.00127594	2.78889
Heterogeneous nuclear ribonucleoprotein A1	118	0.1943	6.22222	0.000476827	0.000174566	3.1	0.000359906	0.000295345	-3.12222
Gamma-enolase	146	0.194796	8	0.000585637	0.000396422	3.7	0.000362826	0.00025804	-4.3
Keratin, type II cytoskeletal 4	16810	0.194851	604	0.0446866	0.0281972	568.7	0.0605835	0.0315868	-35.3
Vasodilator-stimulated phosphoprotein	54	0.196337	3.77778	0.000295968	0.000368613	1	0.000111962	0.000167805	-2.77778
Immunoglobulin heavy variable 3-30-5	17	0.198284	0.333333	2.6029e-05	7.80869e-05	0.7	9.67932e-05	0.00016561	0.366667
Cytochrome b-c1 complex subunit 1, mitochondrial	24	0.198284	1.55556	0.000125507	0.000176328	0.5	4.99237e-05	0.00010915	-1.05556
Guanine nucleotide-binding protein G(t) subunit alpha-3	26	0.198964	1.33333	0.000100073	6.43228e-05	0.7	7.62312e-05	9.37403e-05	-0.633333
60S ribosomal protein L9	36	0.205968	2.44444	0.000169103	0.000222713	0.7	6.43484e-05	0.000118501	-1.74444
26S proteasome non-ATPase regulatory subunit 6	30	0.205968	2	0.000141778	0.000179117	0.6	5.90363e-05	0.000109312	-1.4
Elongation factor 1-delta	226	0.208418	11.5556	0.000858035	0.000522754	6.1	0.000578736	0.000608117	-5.45556
Ras GTPase-activating-like protein IQGAP1	164	0.208418	8.66667	0.000637018	0.00046468	4.3	0.000413153	0.000394131	-4.36667
Aspartate aminotransferase, mitochondrial	40	0.209248	2.22222	0.000172771	0.000267986	1	0.000159304	0.000396402	-1.22222
Heterogeneous nuclear ribonucleoprotein C-like 3	6	0.210219	0.333333	2.55543e-05	3.84346e-05	0.15	1.84965e-05	6.371e-05	-0.183333
Heterogeneous nuclear ribonucleoprotein C-like 1	6	0.210219	0.333333	2.55543e-05	3.84346e-05	0.15	1.84965e-05	6.371e-05	-0.183333
Alpha-1-antichymotrypsin	84	0.210219	3.55556	0.000264671	0.00054477	2.6	0.000304281	0.000985983	-0.955556
Cystatin-C	22	0.210219	0.666667	4.82256e-05	7.2381e-05	0.8	6.93993e-05	0.000275875	0.133333
Phosphoglucomutase-2	56	0.211053	2.88889	0.00020624	0.000156342	1.5	0.000137369	0.000169745	-1.38889
Immunoglobulin heavy constant gamma 3	1072	0.211584	54	0.0041033	0.00222983	29.3	0.00317616	0.00271915	-24.7
Fructose-bisphosphate aldolase A	1841	0.211584	91.8889	0.00689501	0.00330485	50.7	0.00525909	0.00334984	-41.1889
Immunoglobulin kappa variable 3-15	294	0.211584	10.2222	0.000780527	0.000225499	10.1	0.00115529	0.000687826	-0.122222
Vacuolar protein sorting-associated protein 35	6	0.211955	0.444444	3.10245e-05	6.23349e-05	0.1	1.36554e-05	6.10689e-05	-0.344444
Filamin-B	8	0.211955	0.444444	3.06914e-05	6.15677e-05	0.2	1.39945e-05	6.25854e-05	-0.244444
GTPase KRas	8	0.211955	0.444444	2.96929e-05	5.93095e-05	0.2	1.55883e-05	6.97129e-05	-0.244444
GTPase HRas	4	0.211955	0.222222	1.48468e-05	2.96555e-05	0.1	7.79456e-06	3.48583e-05	-0.122222
GTPase NRas	4	0.211955	0.222222	1.48468e-05	2.96555e-05	0.1	7.79456e-06	3.48583e-05	-0.122222
Cytochrome c oxidase subunit 5B, mitochondrial	8	0.211955	0.444444	3.18177e-05	6.41871e-05	0.2	2.16264e-05	9.67161e-05	-0.244444
Dihydrolipoyl dehydrogenase, mitochondrial	8	0.211955	0.666667	4.21267e-05	8.73242e-05	0.1	1.21675e-05	5.44145e-05	-0.566667
Ubiquitin-conjugating enzyme E2 D3	8	0.211955	0.444444	2.87896e-05	5.7325e-05	0.2	2.24649e-05	0.000100466	-0.244444
TRPM8 channel-associated factor 2	6	0.211955	0.444444	3.18059e-05	6.31455e-05	0.1	7.79456e-06	3.48583e-05	-0.344444
Apolipoprotein B receptor	6	0.211955	0.444444	3.4834e-05	6.92867e-05	0.1	9.68187e-06	4.32986e-05	-0.344444
D-dopachrome decarboxylase-like protein	12	0.211955	0.888889	6.8327e-05	0.000157682	0.2	2.49861e-05	0.000111741	-0.688889
D-dopachrome decarboxylase	6	0.211955	0.444444	3.41658e-05	7.88473e-05	0.1	1.24941e-05	5.58754e-05	-0.344444
Adenylate kinase isoenzyme 1	24	0.211955	0.888889	6.61679e-05	0.000149165	0.8	9.98924e-05	0.000446732	-0.0888889
Complement factor H-related protein 1	5	0.211955	0.333333	2.46379e-05	5.23864e-05	0.1	1.04702e-05	4.68244e-05	-0.233333
Zinc finger protein 770	6	0.211955	0.444444	3.47526e-05	6.91385e-05	0.1	8.51399e-06	3.80757e-05	-0.344444
Immunoglobulin lambda variable 2-11	5	0.211955	0.333333	2.54899e-05	5.46658e-05	0.1	1.24941e-05	5.58754e-05	-0.233333
Immunoglobulin lambda variable 2-8	5	0.211955	0.333333	2.54899e-05	5.46658e-05	0.1	1.24941e-05	5.58754e-05	-0.233333
THO complex subunit 4	6	0.211955	0.444444	3.63194e-05	7.25674e-05	0.1	9.45224e-06	4.22717e-05	-0.344444
Patched domain-containing protein 4	6	0.211955	0.444444	3.28044e-05	6.52347e-05	0.1	8.8039e-06	3.93722e-05	-0.344444
Calpain-2 catalytic subunit	6	0.211955	0.444444	3.28044e-05	6.52347e-05	0.1	1.18089e-05	5.28111e-05	-0.344444
Inositol 1,4,5-trisphosphate receptor type 1	6	0.211955	0.444444	3.73993e-05	7.44589e-05	0.1	1.37517e-05	6.14997e-05	-0.344444
Transmembrane emp24 domain-containing protein 9	72	0.212472	1.77778	0.000133712	0.000168351	2.8	0.000321166	0.000395196	1.02222
Glucose-6-phosphate 1-dehydrogenase	68	0.215226	0.888889	6.66382e-05	0.000108216	3	0.000336707	0.000438038	2.11111
Tumor protein D54	16	0.21813	1.11111	7.49297e-05	0.000116643	0.3	3.00601e-05	7.46029e-05	-0.811111
Proteasome subunit alpha type-7	28	0.22086	0.222222	1.33383e-05	4.00148e-05	1.3	0.000183574	0.000321922	1.07778
Proteasome subunit alpha-type 8	13	0.22086	0.111111	6.66928e-06	2.00078e-05	0.6	8.49722e-05	0.000142543	0.488889
Cathepsin L2	42	0.22086	0.222222	1.54513e-05	4.63539e-05	2	0.000213572	0.000379363	1.77778
Immunoglobulin heavy variable 3-66	20	0.22086	0.222222	1.73531e-05	5.20594e-05	0.9	0.000100129	0.00019523	0.677778
Desmoglein-4	11	0.22086	0.111111	8.25074e-06	2.47522e-05	0.5	4.35568e-05	7.17687e-05	0.388889
CD177 antigen	26	0.22086	0.222222	1.84794e-05	5.54382e-05	1.2	0.000103727	0.000200992	0.977778
Protein S100-P	218	0.221575	5.77778	0.00046273	0.000896968	8.3	0.00107768	0.00136555	2.52222
Peptidyl-prolyl cis-trans isomerase B	90	0.22237	4.88889	0.000360749	0.00025192	2.3	0.000245846	0.000257984	-2.58889
Proliferation-associated protein 2G4	50	0.224138	2.88889	0.000199596	0.000242641	1.2	0.000100501	0.000186432	-1.68889
Small proline-rich protein 2B	113	0.226096	7	0.00053284	0.000592702	2.5	0.000223614	0.000295243	-4.5
Small proline-rich protein 2D	107	0.226096	6.55556	0.000502031	0.00055907	2.4	0.000215379	0.000282125	-4.15556
F-actin-capping protein subunit alpha-1	155	0.229102	8.22222	0.00059513	0.000235345	4.05	0.000437592	0.000304872	-4.17222
Actin, alpha cardiac muscle 1	2973	0.229332	140.333	0.010633	0.00307457	85.5	0.00934044	0.00352315	-54.8333
14-3-3 protein sigma	4155	0.229332	161.111	0.0120208	0.00352475	135.25	0.0142118	0.00565824	-25.8611
Lactotransferrin	3285	0.229332	105.556	0.0082629	0.00974469	116.75	0.0124912	0.0114806	11.1944
Core histone macro-H2A.1	580	0.229332	20.7778	0.00158978	0.000768303	19.65	0.00224337	0.00140253	-1.12778
Cysteine-rich secretory protein 2	52	0.229888	1.33333	0.000108438	0.000176814	2	0.000256517	0.000319934	0.666667
Cytochrome b-c1 complex subunit 2, mitochondrial	34	0.232048	2	0.000158226	0.000172958	0.8	0.000115038	0.000236517	-1.2
EH domain-containing protein 1	26	0.232048	1.33333	0.00010531	0.00011534	0.7	5.67943e-05	0.000112846	-0.633333
Ras-related protein Rab-1A	86	0.236562	4.77778	0.000363974	0.000270403	2.15	0.00025431	0.000268288	-2.62778
Putative Ras-related protein Rab-1C	25	0.239741	0.888889	5.96039e-05	0.000100438	0.85	9.68339e-05	9.63432e-05	-0.0388889
Epiplakin	15	0.244041	0.777778	6.09166e-05	9.30198e-05	0.4	3.35146e-05	0.000106829	-0.377778
Creatine kinase U-type, mitochondrial	40	0.24541	2.22222	0.000154195	0.000168536	1	0.000107654	0.000219425	-1.22222
Small proline-rich protein 2A	182	0.245613	9.55556	0.000720678	0.000681596	4.8	0.000431559	0.000567481	-4.75556
Small proline-rich protein 2G	90	0.245613	4.77778	0.00036042	0.000340894	2.35	0.000211483	0.000276678	-2.42778
Ras-related protein Rab-11A	110	0.246068	3.33333	0.000258975	0.000242917	4	0.000425414	0.000350745	0.666667
3-ketoacyl-CoA thiolase, peroxisomal	6	0.246436	0	0	0	0.3	2.96886e-05	7.43959e-05	0.3
Plakophilin-4	8	0.246436	0	0	0	0.4	4.66664e-05	0.000124275	0.4
Dipeptidyl peptidase 4	6	0.246436	0	0	0	0.3	5.52604e-05	0.000156065	0.3
Glyoxalase domain-containing protein 4	10	0.246436	0	0	0	0.5	6.19406e-05	0.000159382	0.5
Regulator of telomere elongation helicase 1	6	0.246436	0	0	0	0.3	3.61455e-05	8.88868e-05	0.3
Ribonuclease T2	14	0.246436	0	0	0	0.7	7.8855e-05	0.000198361	0.7
Glutathione reductase, mitochondrial	8	0.246436	0	0	0	0.4	4.4856e-05	0.000110487	0.4
Forkhead box protein M1	6	0.246436	0	0	0	0.3	3.49068e-05	9.00448e-05	0.3
Versican core protein	14	0.246436	0	0	0	0.7	7.95612e-05	0.000206123	0.7
Proteasome subunit beta type-5	6	0.246436	0	0	0	0.3	3.24084e-05	8.01492e-05	0.3
Hexokinase-3	6	0.246436	0	0	0	0.3	3.30826e-05	8.1208e-05	0.3
Ras-related protein Rap-1b-like protein	4	0.246436	0	0	0	0.2	2.33006e-05	6.20871e-05	0.2
Myeloid leukemia factor 2	12	0.246436	0	0	0	0.6	4.68279e-05	0.000123308	0.6
Secretoglobin family 1D member 2	8	0.246436	0	0	0	0.4	3.83982e-05	0.000100096	0.4
Adenine phosphoribosyltransferase	6	0.246436	0	0	0	0.3	2.57608e-05	6.31468e-05	0.3
Immunoglobulin heavy variable 3-73	7	0.246436	0	0	0	0.35	4.14114e-05	0.000117005	0.35
Myosin-7	5	0.246436	0	0	0	0.25	2.87522e-05	7.33095e-05	0.25
Erythrocyte band 7 integral membrane protein	200	0.246947	6.66667	0.000518551	0.000600567	7	0.000886272	0.00081514	0.333333
Plakophilin-3	768	0.248056	37.3333	0.00267759	0.00152958	21.6	0.0020371	0.00190008	-15.7333
Plakophilin-1	2104	0.248115	73.3333	0.00532026	0.00252815	72.2	0.00720769	0.00424026	-1.13333
Protein S100-A12	912	0.248115	23.3333	0.00179312	0.00113161	35.1	0.0039826	0.00355588	11.7667
Tubulin alpha-1B chain	530	0.248115	20.6667	0.00153739	0.00041943	17.2	0.00184411	0.000840507	-3.46667
Alpha-2-HS-glycoprotein	76	0.250245	4.88889	0.000369007	0.000503817	1.6	0.000179655	0.000386742	-3.28889
Arachidonate 12-lipoxygenase, 12S-type	352	0.252931	9.11111	0.000646255	0.00070126	13.5	0.00174785	0.00245541	4.38889
Vitronectin	44	0.254489	2	0.000153281	0.000204895	1.3	0.000140093	0.000314595	-0.7
Ly6/PLAUR domain-containing protein 3	156	0.254665	8.22222	0.000605629	0.000493917	4.1	0.000384776	0.000385263	-4.12222
Nicotinamide phosphoribosyltransferase	240	0.257312	14.4444	0.00109348	0.000982356	5.5	0.000584602	0.000544159	-8.94444
Guanine nucleotide-binding protein G(k) subunit alpha	27	0.258046	1.33333	0.000100073	6.43228e-05	0.75	8.1141e-05	9.07418e-05	-0.583333
Thymidine phosphorylase	112	0.260774	7.55556	0.000572503	0.000733235	2.2	0.000204491	0.000218656	-5.35556
Fibrinogen alpha chain	530	0.260782	37.1111	0.00281107	0.00383695	9.8	0.00109356	0.00175179	-27.3111
Heat shock protein 75 kDa, mitochondrial	42	0.260782	1.22222	9.46027e-05	6.6444e-05	1.55	0.000171132	0.000157509	0.327778
Ras-related protein Rab-11B	55	0.265877	1.66667	0.000129498	0.000121474	2	0.000213046	0.000188074	0.333333
Ras-related protein Rab-10	129	0.267358	4.33333	0.000308113	0.000247377	4.5	0.000502843	0.000417312	0.166667
60S ribosomal protein L22	116	0.267358	3.77778	0.000280837	0.000165517	4.1	0.00046334	0.000335754	0.322222
Beta-enolase	202	0.267889	10.3333	0.000767769	0.000449969	5.45	0.000549499	0.000366877	-4.88333
Myosin-14	509	0.267948	25.2222	0.00189439	0.000955786	14.1	0.00142123	0.00123327	-11.1222
Keratin, type II cytoskeletal 72	948	0.267948	40.3333	0.00295003	0.00106263	29.25	0.00317974	0.0045469	-11.0833
Protein-glutamine gamma-glutamyltransferase K	602	0.267948	20.8889	0.00154741	0.000763645	20.7	0.0024788	0.00234446	-0.188889
Immunoglobulin heavy variable 3-72	135	0.267948	4.55556	0.00034598	0.000132749	4.7	0.000549181	0.000343698	0.144444
Chitotriosidase-1	30	0.268315	0.888889	7.39048e-05	0.000221714	1.1	0.000123463	0.000208809	0.211111
Translationally-controlled tumor protein	83	0.271074	1.77778	0.000132338	0.000180289	3.35	0.000317837	0.000381911	1.57222
Apolipoprotein D	22	0.271907	0.444444	3.69566e-05	0.00011087	0.9	0.000124001	0.00020775	0.455556
N-acetyl-D-glucosamine kinase	64	0.275012	3.77778	0.000272223	0.000284734	1.5	0.000175064	0.000255106	-2.27778
40S ribosomal protein S3	120	0.276183	6	0.000445471	0.000262442	3.3	0.000335487	0.000255561	-2.7
Putative tubulin-like protein alpha-4B	27	0.277935	1	7.53843e-05	0.000150189	0.9	0.000101747	0.000138905	-0.1
BPI fold-containing family B member 1	120	0.282075	2.44444	0.000183855	0.00025988	4.9	0.000513906	0.000711128	2.45556
Cathelicidin antimicrobial peptide	204	0.285497	5.55556	0.000429905	0.00037715	7.7	0.000851986	0.000842386	2.14444
Keratin, type I cytoskeletal 23	334	0.287654	10.1111	0.000740116	0.000478643	12.15	0.00120819	0.0010167	2.03889
Transmembrane protease serine 11E	454	0.288607	15.5556	0.0011978	0.000826795	15.7	0.00160469	0.000979315	0.144444
Alpha-actinin-4	934	0.288785	46.8889	0.003488	0.00170324	25.6	0.00256569	0.0017311	-21.2889
Histone H2A type 2-B	676	0.288844	24.7778	0.0018863	0.000862743	22.65	0.00263944	0.00162514	-2.12778
Keratin, type II cytoskeletal 7	346	0.288844	13.8889	0.00103771	0.000584209	11.05	0.00128067	0.000697617	-2.83889
NADP-dependent malic enzyme	36	0.292104	1.77778	0.000129327	0.000130621	1	9.02707e-05	0.000158603	-0.777778
60S acidic ribosomal protein P1	58	0.292104	3.55556	0.000270858	0.00047844	1.3	0.000138467	0.000265472	-2.25556
Histone H3.3	276	0.299098	14.8889	0.00110828	0.000935146	7.1	0.000711124	0.000484099	-7.78889
L-lactate dehydrogenase A-like 6B	16	0.300249	1.22222	9.2964e-05	0.000162793	0.25	2.35239e-05	5.27554e-05	-0.972222
Flavin reductase (NADPH)	146	0.300772	9.55556	0.000716224	0.00114305	3	0.000354923	0.00118389	-6.55556
Vesicle-trafficking protein SEC22b	16	0.302161	0.888889	6.07163e-05	9.45133e-05	0.4	3.58123e-05	9.72343e-05	-0.488889
Keratin, type I cuticular Ha3-I	74	0.307452	2.55556	0.000183526	0.000162598	2.55	0.000271527	0.00021888	-0.00555556
Protein POF1B	482	0.310574	10.8889	0.000798459	0.000489996	19.2	0.00177012	0.00230276	8.31111
Immunoglobulin kappa constant	2662	0.310812	103.333	0.00779419	0.00221186	86.6	0.0102283	0.00625753	-16.7333
Protein S100-A8	4970	0.310812	251.111	0.0186955	0.00888123	135.5	0.0154638	0.0118315	-115.611
Immunoglobulin heavy variable 3-64D	221	0.310812	7.88889	0.000599831	0.000228757	7.5	0.000878025	0.000545411	-0.388889
Immunoglobulin kappa variable 2-28	116	0.31216	3.55556	0.000271397	0.000330726	4.2	0.000519023	0.000503718	0.644444
Myosin light chain 3	48	0.3288	1.44444	0.000112356	9.36907e-05	1.75	0.00017511	0.000157277	0.305556
Leucine-rich alpha-2-glycoprotein	44	0.329245	2.88889	0.000230483	0.000305934	0.9	8.84437e-05	0.000120564	-1.98889
Tubulin alpha chain-like 3	14	0.330675	0.333333	2.66162e-05	5.77143e-05	0.55	6.22869e-05	9.38757e-05	0.216667
Katanin p60 ATPase-containing subunit A-like 2	23	0.330813	0.555556	3.98669e-05	8.44924e-05	0.9	9.69063e-05	0.00016107	0.344444
Alpha-crystallin B chain	182	0.332661	5.77778	0.00041694	0.000475408	6.5	0.000682714	0.000729468	0.722222
Cathepsin B	135	0.333616	4.22222	0.000325632	0.000164045	4.85	0.000601393	0.000807245	0.627778
Peroxiredoxin-6	268	0.333616	12.6667	0.000961868	0.000465777	7.7	0.000792875	0.000594873	-4.96667
Actin, aortic smooth muscle	2787	0.333854	128.778	0.00974584	0.00284946	81.4	0.00892391	0.00330243	-47.3778
Immunoglobulin lambda-like polypeptide 5	433	0.333854	12.4444	0.00094484	0.00043486	16.05	0.00183962	0.00144948	3.60556
Probable phosphoglycerate mutase 4	233	0.333854	10.7778	0.00081478	0.00025031	6.8	0.000689794	0.000385902	-3.97778
Immunoglobulin heavy variable 3-7	160	0.333854	5.22222	0.000396277	0.000145195	5.65	0.000674518	0.000500545	0.427778
Immunoglobulin heavy variable 3-23	140	0.333854	4.77778	0.000363327	0.000158468	4.85	0.000567281	0.000372892	0.0722222
Immunoglobulin heavy variable 3-13	141	0.333854	4.88889	0.000371462	0.000160496	4.85	0.000566271	0.000366024	-0.0388889
Immunoglobulin heavy variable 3-48	160	0.333854	5.22222	0.000396277	0.000145195	5.65	0.000674518	0.000500545	0.427778
Immunoglobulin heavy variable 3-74	161	0.333854	5.11111	0.000388143	0.00014453	5.75	0.00068801	0.000527559	0.638889
V-type proton ATPase subunit B, brain isoform	14	0.334424	0.888889	6.25468e-05	0.000104827	0.3	2.9964e-05	7.60639e-05	-0.588889
Cytosolic phospholipase A2 beta	20	0.334424	0.222222	1.33383e-05	4.00148e-05	0.9	7.99922e-05	0.000151662	0.677778
Endophilin-B2	18	0.334424	0.222222	1.33383e-05	4.00148e-05	0.8	6.82323e-05	0.000127187	0.577778
Carbonic anhydrase 2	290	0.334424	16.4444	0.00124844	0.0021794	7.1	0.000875985	0.00258368	-9.34444
Glycodelin	208	0.341852	2.22222	0.000170997	0.000293749	9.4	0.00117235	0.00237183	7.17778
Ras-related protein Rab-37	13	0.344422	0.333333	2.30975e-05	3.48784e-05	0.5	5.8124e-05	7.9563e-05	0.166667
Ras-related protein Rab-39B	13	0.344422	0.333333	2.30975e-05	3.48784e-05	0.5	5.8124e-05	7.9563e-05	0.166667
Ras-related protein Rab-3D	15	0.344422	0.333333	2.30975e-05	3.48784e-05	0.6	6.66374e-05	9.09072e-05	0.266667
Ras-related protein Rab-3B	13	0.344422	0.333333	2.30975e-05	3.48784e-05	0.5	5.8124e-05	7.9563e-05	0.166667
Ras-related protein Rab-43	13	0.344422	0.333333	2.30975e-05	3.48784e-05	0.5	5.8124e-05	7.9563e-05	0.166667
Ras-related protein Rab-30	13	0.344422	0.333333	2.30975e-05	3.48784e-05	0.5	5.8124e-05	7.9563e-05	0.166667
Ras-related protein Rab-3A	13	0.344422	0.333333	2.30975e-05	3.48784e-05	0.5	5.8124e-05	7.9563e-05	0.166667
Ras-related protein Rab-3C	13	0.344422	0.333333	2.30975e-05	3.48784e-05	0.5	5.8124e-05	7.9563e-05	0.166667
Ras-related protein Rab-4B	13	0.344422	0.333333	2.30975e-05	3.48784e-05	0.5	5.8124e-05	7.9563e-05	0.166667
Ras-related protein Rab-39A	15	0.344422	0.333333	2.30975e-05	3.48784e-05	0.6	6.93749e-05	0.00010179	0.266667
Ras-related protein Rab-6B	13	0.344422	0.333333	2.30975e-05	3.48784e-05	0.5	5.8124e-05	7.9563e-05	0.166667
CD59 glycoprotein	92	0.344555	4.44444	0.000329126	0.000254586	2.6	0.000257067	0.000263262	-1.84444
40S ribosomal protein S6	134	0.347984	6.66667	0.000494387	0.000353792	3.7	0.000358778	0.00034962	-2.96667
Histone H3.3C	150	0.352942	8	0.000592203	0.000495184	3.9	0.000396638	0.000349391	-4.1
Eosinophil peroxidase	24	0.353696	0.888889	6.88187e-05	9.97009e-05	0.8	9.30156e-05	0.000216691	-0.0888889
Rab GDP dissociation inhibitor alpha	38	0.354707	2.66667	0.000191439	0.00022775	0.7	7.56651e-05	9.76667e-05	-1.96667
Tubulin beta-8 chain-like protein LOC260334	127	0.356784	6.11111	0.000459947	0.00022374	3.6	0.000349104	0.000278788	-2.51111
Malate dehydrogenase, mitochondrial	288	0.357378	15.3333	0.00117299	0.000840774	7.5	0.00086928	0.000737018	-7.83333
Histone H1t	250	0.357911	11.5556	0.000897518	0.000448653	7.3	0.000775324	0.000556232	-4.25556
Gelsolin	398	0.357971	18.4444	0.0014139	0.00105519	11.6	0.00128573	0.00111417	-6.84444
Histone H2AX	668	0.357971	24	0.0018189	0.000711432	22.6	0.00263547	0.0016021	-1.4
Carcinoembryonic antigen-related cell adhesion molecule 5	113	0.357971	3.66667	0.000277214	0.000173373	4	0.000508562	0.000509846	0.333333
Ubiquitin carboxyl-terminal hydrolase isozyme L3	20	0.359054	1.11111	8.42448e-05	8.02937e-05	0.5	5.33647e-05	9.75012e-05	-0.611111
Immunoglobulin heavy variable 1-18	36	0.359054	0.888889	7.64043e-05	0.000180896	1.4	0.000144738	0.000220254	0.511111
Citrate synthase, mitochondrial	32	0.359054	2.22222	0.00017488	0.000225882	0.6	9.01037e-05	0.000167987	-1.62222
RalBP1-associated Eps domain-containing protein 1	4	0.361854	0	0	0	0.2	2.13292e-05	6.61196e-05	0.2
Probable ATP-dependent RNA helicase DDX23	4	0.361854	0	0	0	0.2	2.23336e-05	6.88955e-05	0.2
Mis18-binding protein 1	4	0.361854	0	0	0	0.2	2.0391e-05	6.37034e-05	0.2
Neprilysin	4	0.361854	0	0	0	0.2	2.31103e-05	7.11626e-05	0.2
Pleckstrin homology domain-containing family H member 2	4	0.361854	0	0	0	0.2	2.40444e-05	7.40132e-05	0.2
Cytochrome P450 2A6	4	0.361854	0	0	0	0.2	2.40444e-05	7.40132e-05	0.2
Calcium homeostasis modulator protein 5	4	0.361854	0	0	0	0.2	3.91504e-05	0.000145539	0.2
Voltage-dependent anion-selective channel protein 3	4	0.361854	0	0	0	0.2	4.58082e-05	0.000153235	0.2
NUT family member 1	4	0.361854	0	0	0	0.2	4.06668e-05	0.000146797	0.2
Amyotrophic lateral sclerosis 2 chromosomal region candidate gene 12 protein	4	0.361854	0	0	0	0.2	4.58082e-05	0.000153235	0.2
Protein FAM32A	4	0.361854	0	0	0	0.2	4.18346e-05	0.000147971	0.2
Proteasome subunit beta type-4	12	0.361854	0	0	0	0.6	7.55178e-05	0.000256863	0.6
Meiosis inhibitor protein 1	4	0.361854	0	0	0	0.2	2.48887e-05	7.70079e-05	0.2
ADP/ATP translocase 3	2	0.361854	0	0	0	0.1	1.11687e-05	3.5311e-05	0.1
Tripeptidyl-peptidase 1	6	0.361854	0	0	0	0.3	3.91172e-05	0.00013048	0.3
MAX gene-associated protein	4	0.361854	0	0	0	0.2	2.33373e-05	7.29784e-05	0.2
Epoxide hydrolase 1	4	0.361854	0	0	0	0.2	3.0429e-05	9.42033e-05	0.2
HEAT repeat-containing protein 5B	4	0.361854	0	0	0	0.2	2.145e-05	6.87054e-05	0.2
Filamin-C	4	0.361854	0	0	0	0.2	2.41257e-05	7.49729e-05	0.2
Ribosome-releasing factor 2, mitochondrial	8	0.361854	0	0	0	0.4	6.39644e-05	0.000230007	0.4
Dual oxidase 1	4	0.361854	0	0	0	0.2	2.145e-05	6.87054e-05	0.2
Reelin	4	0.361854	0	0	0	0.2	2.8941e-05	9.03235e-05	0.2
Spliceosome-associated protein CWC15 homolog	4	0.361854	0	0	0	0.2	2.37274e-05	7.3146e-05	0.2
Zinc finger protein 254	4	0.361854	0	0	0	0.2	2.39764e-05	7.38069e-05	0.2
Dystrobrevin alpha	4	0.361854	0	0	0	0.2	2.16197e-05	6.71246e-05	0.2
Carboxypeptidase M	8	0.361854	0	0	0	0.4	3.13555e-05	9.71262e-05	0.4
Eukaryotic translation initiation factor 6	4	0.361854	0	0	0	0.2	1.55116e-05	4.79965e-05	0.2
Protein FAM208B	4	0.361854	0	0	0	0.2	1.58015e-05	4.89878e-05	0.2
THO complex subunit 1	4	0.361854	0	0	0	0.2	1.74542e-05	5.48825e-05	0.2
Bromodomain adjacent to zinc finger domain protein 2B	4	0.361854	0	0	0	0.2	1.66795e-05	5.20718e-05	0.2
Kinesin-like protein KIF1A	4	0.361854	0	0	0	0.2	1.90311e-05	6.08124e-05	0.2
PR domain zinc finger protein 15	4	0.361854	0	0	0	0.2	1.56786e-05	4.85658e-05	0.2
Spondin-1	4	0.361854	0	0	0	0.2	1.66795e-05	5.20718e-05	0.2
Anaphase-promoting complex subunit 4	4	0.361854	0	0	0	0.2	1.58015e-05	4.89878e-05	0.2
Nucleoprotein TPR	4	0.361854	0	0	0	0.2	1.58015e-05	4.89878e-05	0.2
Mannose-1-phosphate guanyltransferase alpha	6	0.361854	0	0	0	0.3	2.59008e-05	8.85861e-05	0.3
U4/U6.U5 tri-snRNP-associated protein 1	4	0.361854	0	0	0	0.2	1.64498e-05	5.1254e-05	0.2
Phospholipase A2, membrane associated	4	0.361854	0	0	0	0.2	1.65985e-05	5.11938e-05	0.2
Keratinocyte proline-rich protein	14	0.361854	0	0	0	0.7	5.55586e-05	0.000210722	0.7
Prostasin	6	0.361854	0	0	0	0.3	2.50405e-05	7.96027e-05	0.3
Cilia- and flagella-associated protein 57	4	0.361854	0	0	0	0.2	2.06856e-05	6.39305e-05	0.2
Hydrocephalus-inducing protein homolog	4	0.361854	0	0	0	0.2	2.14857e-05	6.66598e-05	0.2
Rho-related GTP-binding protein RhoC	6	0.361854	0	0	0	0.3	2.41023e-05	7.76546e-05	0.3
60S ribosomal protein L13a	4	0.361854	0	0	0	0.2	1.63085e-05	5.02509e-05	0.2
Coiled-coil domain-containing protein 9	4	0.361854	0	0	0	0.2	1.81959e-05	5.61337e-05	0.2
HLA class I histocompatibility antigen, Cw-6 alpha chain	3	0.361854	0	0	0	0.15	1.37493e-05	4.36359e-05	0.15
HLA class I histocompatibility antigen, Cw-12 alpha chain	2	0.361854	0	0	0	0.1	9.49243e-06	2.9389e-05	0.1
Complement component C9	4	0.361854	0	0	0	0.2	2.4222e-05	7.531e-05	0.2
HLA class I histocompatibility antigen, A-36 alpha chain	3	0.361854	0	0	0	0.15	1.72688e-05	5.75468e-05	0.15
DNA-dependent protein kinase catalytic subunit	4	0.361854	0	0	0	0.2	2.4222e-05	7.531e-05	0.2
Immunoglobulin lambda variable 1-40	4	0.361854	0	0	0	0.2	2.17154e-05	6.72725e-05	0.2
Immunoglobulin heavy variable 7-4-1	4	0.361854	0	0	0	0.2	2.17154e-05	6.72725e-05	0.2
RNA-binding motif protein, X-linked-like-2	4	0.361854	0	0	0	0.2	2.17154e-05	6.72725e-05	0.2
Splicing factor U2AF 35 kDa subunit	4	0.361854	0	0	0	0.2	2.07145e-05	6.4679e-05	0.2
Bifunctional glutamate/proline--tRNA ligase	4	0.361854	0	0	0	0.2	2.32668e-05	7.16608e-05	0.2
Down syndrome cell adhesion molecule	4	0.361854	0	0	0	0.2	1.83629e-05	5.66129e-05	0.2
Transcription factor AP-2-delta	4	0.361854	0	0	0	0.2	1.83629e-05	5.66129e-05	0.2
Zinc finger protein 816	4	0.361854	0	0	0	0.2	1.83629e-05	5.66129e-05	0.2
Prostaglandin reductase 1	4	0.361854	0	0	0	0.2	2.24327e-05	7.09794e-05	0.2
Pescadillo homolog	4	0.361854	0	0	0	0.2	1.9495e-05	6.04021e-05	0.2
Fibroblast growth factor-binding protein 2	4	0.361854	0	0	0	0.2	2.16899e-05	6.68077e-05	0.2
Vesicular glutamate transporter 2	4	0.361854	0	0	0	0.2	2.20473e-05	6.78738e-05	0.2
Glutamate receptor ionotropic, NMDA 2A	4	0.361854	0	0	0	0.2	1.90279e-05	5.96198e-05	0.2
Headcase protein homolog	4	0.361854	0	0	0	0.2	1.96035e-05	6.17279e-05	0.2
40S ribosomal protein S5	4	0.361854	0	0	0	0.2	1.82511e-05	5.68359e-05	0.2
Transmembrane protease serine 11A	4	0.361854	0	0	0	0.2	1.96035e-05	6.17279e-05	0.2
Chromatin-remodeling ATPase INO80	4	0.361854	0	0	0	0.2	2.42083e-05	7.52747e-05	0.2
Ankyrin-3	9	0.365985	0.666667	4.98979e-05	0.000104747	0.15	1.8705e-05	5.98578e-05	-0.516667
40S ribosomal protein S21	20	0.368827	0.888889	6.87551e-05	0.000114974	0.6	4.58123e-05	0.000120206	-0.288889
Resistin	30	0.368827	0.444444	3.27075e-05	9.81225e-05	1.3	0.000132601	0.000251896	0.855556
Inter-alpha-trypsin inhibitor heavy chain H1	74	0.368827	4	0.000301912	0.000524354	1.9	0.000215663	0.000595095	-2.1
Methanethiol oxidase	34	0.368827	1.55556	0.00011737	0.000197029	1	0.00012009	0.000357453	-0.555556
26S proteasome regulatory subunit 8	16	0.368827	0.222222	1.6501e-05	4.95031e-05	0.7	5.92307e-05	0.000112476	0.477778
60S ribosomal protein L6	78	0.372694	3.55556	0.000268601	0.000310606	2.3	0.000214372	0.00036028	-1.25556
Tubulin beta-1 chain	41	0.381094	2	0.000153255	5.19804e-05	1.15	0.000114712	9.35377e-05	-0.85
Annexin A1	9872	0.383155	382.444	0.0286572	0.0111685	321.5	0.0368606	0.0197036	-60.9444
Guanylate-binding protein 6	929	0.383155	32.7778	0.00238465	0.000835646	31.7	0.00343649	0.00249477	-1.07778
Peroxiredoxin-1	508	0.383155	23.3333	0.00174382	0.000709524	14.9	0.00158679	0.000613074	-8.43333
Myosin-9	2247	0.383155	85.5556	0.00640797	0.00330897	73.85	0.00786821	0.00414907	-11.7056
Immunoglobulin lambda constant 1	392	0.383155	11	0.000836142	0.000272684	14.65	0.00164839	0.00129762	3.65
Beta-actin-like protein 2	838	0.383155	33.6667	0.00255908	0.000866368	26.75	0.00303832	0.0012839	-6.91667
Myosin light polypeptide 6	470	0.383155	18.2222	0.00136038	0.000543337	15.3	0.00158296	0.000605019	-2.92222
14-3-3 protein gamma	324	0.383155	15.3333	0.00116002	0.00032432	9.3	0.000971523	0.00033321	-6.03333
14-3-3 protein theta	494	0.383155	20.5556	0.00152514	0.000605067	15.45	0.00173433	0.000960044	-5.10556
WAP four-disulfide core domain protein 2	78	0.384212	1.77778	0.000125996	0.000247561	3.1	0.00029027	0.000448493	1.32222
Calmodulin-like protein 5	200	0.387244	5.77778	0.00045337	0.000478076	7.4	0.000677934	0.00124232	1.62222
Complement C4-A	476	0.387244	20.4444	0.00153937	0.0027114	14.6	0.00165833	0.00333915	-5.84444
Complement C4-B	252	0.387244	11	0.000828905	0.00147189	7.65	0.000868836	0.00179218	-3.35
Cytosolic phospholipase A2 delta	52	0.388917	3.11111	0.000210983	0.000265957	1.2	0.000121179	0.000248989	-1.91111
40S ribosomal protein S9	18	0.396686	1.11111	8.05254e-05	0.000126628	0.4	4.18409e-05	8.86439e-05	-0.711111
Calcium-activated chloride channel regulator 4	142	0.402353	8	0.000637063	0.000608936	3.5	0.000453812	0.000586816	-4.5
Catalase	518	0.402353	27.1111	0.00207119	0.00281651	13.7	0.00181611	0.00297901	-13.4111
Myosin light chain 1/3, skeletal muscle isoform	81	0.404491	2.44444	0.000190679	0.000184465	2.95	0.000292392	0.000274943	0.505556
Tripeptidyl-peptidase 2	14	0.40535	0.666667	4.88358e-05	7.48618e-05	0.4	3.59792e-05	9.08231e-05	-0.266667
Ribonuclease 7	24	0.40535	0.888889	6.79812e-05	0.000116611	0.8	6.06779e-05	0.000165483	-0.0888889
Immunoglobulin heavy variable 1-69-2	18	0.40535	0.888889	7.10238e-05	0.000115194	0.5	8.00989e-05	0.000216531	-0.388889
Actin-related protein 3B	98	0.408818	4.88889	0.000363971	0.000126691	2.7	0.000308178	0.000248011	-2.18889
Glycogen phosphorylase, brain form	6	0.409139	0.444444	2.9247e-05	6.28886e-05	0.1	1.09251e-05	3.38676e-05	-0.344444
26S proteasome regulatory subunit 7	8	0.409139	0.444444	3.10245e-05	6.23349e-05	0.2	1.47922e-05	4.56027e-05	-0.244444
40S ribosomal protein S13	14	0.409139	1.11111	8.40716e-05	0.000210967	0.2	2.145e-05	6.87054e-05	-0.911111
Integrin alpha-M	14	0.409139	0.888889	7.17864e-05	0.000167397	0.3	3.40861e-05	0.000113253	-0.588889
Hydroxyacylglutathione hydrolase, mitochondrial	10	0.409139	0.666667	5.12054e-05	0.000109552	0.2	2.23364e-05	7.0619e-05	-0.466667
Ras-related protein Rab-5C	5	0.409139	0.333333	2.65931e-05	5.58373e-05	0.1	1.16691e-05	3.64908e-05	-0.233333
Protein S100-A9	7058	0.409395	351.333	0.0260376	0.0122394	194.8	0.0224659	0.0157448	-156.533
POTE ankyrin domain family member I	631	0.409395	27.5556	0.00209793	0.000763657	19.15	0.00207835	0.00145308	-8.40556
Desmin	40	0.413685	1.11111	9.05793e-05	0.000160408	1.5	0.00016601	0.000251589	0.388889
Immunoglobulin heavy variable 3-9	82	0.41805	2.66667	0.000206379	0.000191574	2.9	0.000383612	0.000461211	0.233333
L-lactate dehydrogenase A-like 6A	26	0.41922	0.888889	6.36235e-05	7.63569e-05	0.9	9.34436e-05	0.000206339	0.0111111
Transmembrane protease serine 11B	100	0.41981	2.66667	0.000193894	0.00021656	3.8	0.000392514	0.000482136	1.13333
Prolactin-inducible protein	242	0.420245	3.55556	0.000260731	0.00064079	10.5	0.00086958	0.00204986	6.94444
Sulfide:quinone oxidoreductase, mitochondrial	24	0.420919	0.666667	4.31765e-05	8.86814e-05	0.9	9.77685e-05	0.000152582	0.233333
Eukaryotic translation initiation factor 3 subunit D	28	0.420919	0.666667	4.43617e-05	9.03212e-05	1.1	9.54911e-05	0.000144587	0.433333
Tubulin--tyrosine ligase-like protein 12	20	0.420919	1.11111	7.82802e-05	0.00010223	0.5	5.1832e-05	9.87324e-05	-0.611111
Immunoglobulin kappa variable 2-24	24	0.420919	0.666667	5.09776e-05	0.000109326	0.9	0.000130068	0.00022318	0.233333
Aldo-keto reductase family 1 member B15	30	0.423241	1.55556	0.000111831	0.000133458	0.8	7.89157e-05	0.000111631	-0.755556
Ribonuclease inhibitor	120	0.423833	5.55556	0.0003964	0.000308604	3.5	0.000324127	0.000417144	-2.05556
Immunoglobulin heavy variable 3-49	31	0.423833	1	7.80427e-05	7.86905e-05	1.1	0.000143431	0.000162237	0.1
Puromycin-sensitive aminopeptidase-like protein	118	0.433487	5.55556	0.000403235	0.000277382	3.4	0.000350099	0.000313629	-2.15556
Alpha-actinin-1	248	0.436111	9.44444	0.000722075	0.00036079	8.15	0.000871808	0.000993538	-1.29444
Myeloperoxidase	1910	0.436451	92.6667	0.00721105	0.00669429	53.8	0.00610916	0.00715276	-38.8667
F-box only protein 50	354	0.436451	16.6667	0.0012428	0.000486103	10.2	0.00112432	0.00116885	-6.46667
Chloride intracellular channel protein 3	286	0.436451	13.1111	0.00098284	0.00031583	8.4	0.000836491	0.000712458	-4.71111
Actin, gamma-enteric smooth muscle	4828	0.436677	223.778	0.0169182	0.00502647	140.7	0.0154439	0.00591806	-83.0778
Actin, cytoplasmic 2	6999	0.436677	276	0.0208354	0.00658267	225.75	0.0247292	0.0105941	-50.25
Elongation factor 2	1148	0.436677	52.2222	0.00382193	0.00178463	33.9	0.00330771	0.00241979	-18.3222
Immunoglobulin lambda constant 6	524	0.436677	18.6667	0.00141971	0.00112989	17.8	0.00199388	0.00131687	-0.866667
Heat shock protein HSP 90-alpha	326	0.436677	14.7778	0.00109707	0.000201118	9.65	0.0010061	0.000497779	-5.12778
Rab GDP dissociation inhibitor beta	376	0.436677	18	0.00132205	0.000634287	10.7	0.00106423	0.000629669	-7.3
Voltage-dependent anion-selective channel protein 1	52	0.443788	2.22222	0.000164241	0.000128546	1.6	0.000288133	0.000719762	-0.622222
Ras-related protein Rab-25	14	0.443952	0.666667	4.52906e-05	6.83216e-05	0.4	4.52745e-05	0.000130189	-0.266667
Dual oxidase 2	12	0.443952	0.666667	4.95039e-05	7.52932e-05	0.3	3.32733e-05	8.2789e-05	-0.366667
Heterogeneous nuclear ribonucleoprotein C-like 2	8	0.443952	0.333333	2.55543e-05	3.84346e-05	0.25	2.62911e-05	7.05021e-05	-0.0833333
Protein-arginine deiminase type-4	22	0.443952	0.666667	5.21871e-05	7.84267e-05	0.8	8.05413e-05	0.000233118	0.133333
Titin	12	0.443952	0.666667	5.21871e-05	7.84267e-05	0.3	3.78564e-05	9.26416e-05	-0.366667
Erlin-1	9	0.443952	0.444444	3.43566e-05	5.48601e-05	0.25	4.01902e-05	9.98479e-05	-0.194444
Prostatic acid phosphatase	158	0.443952	3.77778	0.000280287	0.000840861	6.2	0.000512884	0.00123111	2.42222
Ras-related protein Rab-14	21	0.444457	0.777778	5.60962e-05	0.000121717	0.7	7.21185e-05	9.23837e-05	-0.0777778
Tumor-associated calcium signal transducer 2	42	0.444457	2	0.000159792	0.000185429	1.2	0.000147934	0.000307372	-0.8
Elongation factor 1-beta	128	0.445957	5.55556	0.000407712	0.000229799	3.9	0.000366221	0.000359641	-1.65556
Protein S100-A7A	264	0.448739	8.66667	0.000652518	0.000736569	9.3	0.00102891	0.00144983	0.633333
Histone H3.2	259	0.450142	13.6667	0.00103938	0.000928131	6.8	0.000703278	0.000565007	-6.86667
Elafin	444	0.452462	24.2222	0.00189231	0.00231082	11.3	0.00094979	0.00170346	-12.9222
Immunoglobulin heavy constant mu	238	0.452462	4.11111	0.000304394	0.000433692	10.05	0.00110166	0.0019735	5.93889
Isocitrate dehydrogenase [NADP], mitochondrial	120	0.452462	4.22222	0.000336751	0.000413449	4.1	0.00048828	0.00046463	-0.122222
Complement factor B	134	0.452462	3.11111	0.000229742	0.000305778	5.3	0.000583858	0.000884869	2.18889
Proteasome subunit alpha type-1	22	0.454497	0.444444	3.36264e-05	6.67694e-05	0.9	0.000136901	0.000247098	0.455556
Kininogen-1	38	0.454858	1.77778	0.000132917	0.00020051	1.1	0.000119643	0.000267291	-0.677778
Immunoglobulin kappa variable 2-30	29	0.454858	1	7.70009e-05	0.000182621	1	0.000136667	0.000220349	0
Coiled-coil domain-containing protein 18	8	0.455185	0.444444	3.18177e-05	6.41871e-05	0.2	1.56786e-05	4.85658e-05	-0.244444
Immunoglobulin lambda variable 3-9	6	0.455185	0.333333	2.54899e-05	5.46658e-05	0.15	1.85111e-05	6.07279e-05	-0.183333
Immunoglobulin kappa variable 2D-30	6	0.455185	0.333333	2.495e-05	5.2376e-05	0.15	1.85111e-05	6.07279e-05	-0.183333
Immunoglobulin heavy variable 3-43D	7	0.455185	0.333333	2.54899e-05	5.46658e-05	0.2	2.39757e-05	8.58233e-05	-0.133333
Immunoglobulin heavy variable 3-43	7	0.455185	0.333333	2.54899e-05	5.46658e-05	0.2	2.39757e-05	8.58233e-05	-0.133333
Erythrocyte membrane protein band 4.2	14	0.455185	0.888889	6.85548e-05	0.000157811	0.3	3.87378e-05	0.000124679	-0.588889
Aldehyde dehydrogenase, dimeric NADP-preferring	8	0.455185	0.444444	3.19523e-05	6.34474e-05	0.2	1.47922e-05	4.56027e-05	-0.244444
Synaptic vesicle membrane protein VAT-1 homolog	146	0.458257	7.11111	0.000508387	0.000399382	4.1	0.000382295	0.000384807	-3.01111
Keratin, type I cuticular Ha4	135	0.461871	5	0.000358839	0.000311188	4.5	0.000483332	0.00039832	-0.5
Lysozyme C	608	0.464426	28.6667	0.00227628	0.00205021	17.5	0.00198662	0.00227741	-11.1667
Histone H2A type 2-A	883	0.464976	41.6667	0.00315005	0.00151602	25.4	0.00291034	0.00165784	-16.2667
POTE ankyrin domain family member F	957	0.464976	42.6667	0.00323183	0.00102423	28.65	0.00310064	0.00140267	-14.0167
Peroxiredoxin-2	768	0.464976	33.7778	0.00253715	0.00258128	23.2	0.00269871	0.00311886	-10.5778
Kallikrein-7	84	0.469487	1.33333	0.000101252	0.000130446	3.6	0.000350171	0.000579421	2.26667
Fibronectin	64	0.4703	3.11111	0.000236856	0.000431029	1.8	0.000205103	0.000564144	-1.31111
Emerin	18	0.484572	0.444444	3.69566e-05	0.00011087	0.7	6.45994e-05	0.000122078	0.255556
Trifunctional enzyme subunit alpha, mitochondrial	22	0.490287	1.33333	0.00010273	0.000163976	0.5	6.03711e-05	0.000111426	-0.833333
Peptidoglycan recognition protein 1	54	0.490287	2.22222	0.000178591	0.00032491	1.7	0.000184266	0.000367146	-0.522222
Keratin, type I cuticular Ha1	68	0.491264	2.55556	0.000183526	0.000162598	2.25	0.000241699	0.000199201	-0.305556
Keratin, type I cytoskeletal 40	68	0.491264	2.55556	0.000183526	0.000162598	2.25	0.000241699	0.000199201	-0.305556
Keratin, type I cuticular Ha3-II	68	0.491264	2.55556	0.000183526	0.000162598	2.25	0.000241699	0.000199201	-0.305556
Heterogeneous nuclear ribonucleoprotein K	142	0.492397	6.22222	0.000466508	0.000181631	4.3	0.000448086	0.000455924	-1.92222
Sulfotransferase family cytosolic 2B member 1	52	0.493079	2.66667	0.000183836	0.000196582	1.4	0.000149527	0.000205952	-1.26667
Fibrinogen beta chain	690	0.493735	32.6667	0.00248385	0.00413696	19.8	0.00220078	0.00282445	-12.8667
Aldo-keto reductase family 1 member B10	340	0.494215	14.4444	0.00108153	0.00067373	10.5	0.00102651	0.00101517	-3.94444
14-3-3 protein epsilon	313	0.494268	13.4444	0.000995686	0.000602109	9.6	0.00108995	0.000503542	-3.84444
Peroxiredoxin-5, mitochondrial	304	0.494268	14	0.00104303	0.000438216	8.9	0.000947812	0.000579114	-5.1
Immunoglobulin lambda-1 light chain	658	0.494268	18.3333	0.00138965	0.000687263	24.65	0.00283968	0.00239622	6.31667
Moesin	306	0.494268	14.4444	0.00110306	0.000485477	8.8	0.000981708	0.000441639	-5.64444
DNA polymerase zeta catalytic subunit	10	0.49639	0.222222	1.62732e-05	4.88197e-05	0.4	4.65856e-05	0.000100414	0.177778
Protein phosphatase 1 regulatory subunit 36	26	0.49639	0.222222	1.62732e-05	4.88197e-05	1.2	0.000142134	0.000331897	0.977778
Ras-related protein Rab-6A	17	0.499465	0.555556	3.64352e-05	6.26554e-05	0.6	6.66374e-05	9.09072e-05	0.0444444
Ras-related protein Rab-33B	15	0.499465	0.444444	3.12746e-05	5.24157e-05	0.55	6.29644e-05	9.04423e-05	0.105556
Glycogen phosphorylase, muscle form	4	0.504013	0.222222	1.59092e-05	3.20944e-05	0.1	1.09251e-05	3.38676e-05	-0.122222
60S ribosomal protein L18a	10	0.504013	0.444444	2.87896e-05	5.7325e-05	0.3	2.41023e-05	7.76546e-05	-0.144444
60S ribosomal protein L26	10	0.504013	0.444444	3.10245e-05	6.23349e-05	0.3	2.92437e-05	9.02284e-05	-0.144444
60S ribosomal protein L26-like 1	5	0.504013	0.222222	1.55127e-05	3.11682e-05	0.15	1.46226e-05	4.51165e-05	-0.0722222
Plasma protease C1 inhibitor	52	0.504013	2.22222	0.000163753	0.000435763	1.6	0.000179566	0.000561032	-0.622222
Keratin, type I cytoskeletal 27	7	0.504013	0.333333	2.46379e-05	5.23864e-05	0.2	2.40444e-05	7.40132e-05	-0.133333
Adenosylhomocysteinase	8	0.504013	0.444444	3.27743e-05	6.50365e-05	0.2	2.61495e-05	8.05747e-05	-0.244444
Immunoglobulin lambda variable 1-47	14	0.504013	0.666667	5.09776e-05	0.000109326	0.4	4.8602e-05	0.00014966	-0.266667
Erlin-2	10	0.504013	0.444444	3.61657e-05	7.17862e-05	0.3	5.9461e-05	0.000183691	-0.144444
Protein disulfide-isomerase A4	8	0.504013	0.444444	3.49804e-05	6.95547e-05	0.2	2.55607e-05	7.89261e-05	-0.244444
40S ribosomal protein S16	14	0.504013	0.444444	3.31376e-05	6.59473e-05	0.5	3.96872e-05	0.000142571	0.0555556
Staphylococcal nuclease domain-containing protein 1	8	0.504013	0.444444	3.19523e-05	6.34474e-05	0.2	1.74764e-05	5.41387e-05	-0.244444
Histone H3.1	345	0.508753	17.1111	0.00129629	0.00118196	9.55	0.00102114	0.000718085	-7.56111
Repetin	306	0.509758	8.66667	0.000629265	0.000746362	11.4	0.000933161	0.00220886	2.73333
Guanine nucleotide-binding protein G(i) subunit alpha-2	35	0.515863	1.33333	0.000100073	6.43228e-05	1.15	0.000125253	0.000160637	-0.183333
Small proline-rich protein 2E	167	0.51827	8.44444	0.000641993	0.000628817	4.55	0.000421375	0.000403127	-3.89444
Vimentin	418	0.51827	17.6667	0.00139135	0.00185429	12.95	0.00142687	0.00193017	-4.71667
Alpha-1-acid glycoprotein 2	58	0.522668	2.22222	0.000167016	0.000337437	1.9	0.000212048	0.000447272	-0.322222
Protein disulfide-isomerase A6	120	0.523494	4	0.000301563	0.000148202	4.2	0.00044934	0.000421414	0.2
ATP-dependent RNA helicase DDX3X	85	0.523494	3.33333	0.000243442	0.000282754	2.75	0.000292696	0.000221565	-0.583333
Neutrophil gelatinase-associated lipocalin	518	0.524314	19.7778	0.00150538	0.00104538	17	0.0018102	0.00235612	-2.77778
Keratin, type II cytoskeletal 5	14817	0.524518	605	0.0438535	0.013008	468.6	0.049076	0.018114	-136.4
Immunoglobulin heavy constant gamma 1	1970	0.524518	82.8889	0.00631723	0.00213877	61.2	0.00663312	0.00593385	-21.6889
Histone H2B type 1-D	1125	0.524518	49.4444	0.00371047	0.00163905	34	0.00366153	0.00226649	-15.4444
Protein S100-A7	1060	0.524518	40.5556	0.00305185	0.00317361	34.75	0.00409495	0.00454958	-5.80556
Histone H2B type 1-J	1098	0.524518	47.8889	0.00360017	0.00158122	33.35	0.00359328	0.00233496	-14.5389
Histone H2B type 1-K	1069	0.524518	48	0.00359487	0.00157662	31.85	0.00344484	0.0022134	-16.15
Phosphoglycerate mutase 1	966	0.524518	41.7778	0.00314118	0.00099298	29.5	0.00293995	0.0018035	-12.2778
Immunoglobulin heavy constant gamma 2	1818	0.524518	85.4444	0.00648686	0.00476116	52.45	0.0057675	0.00585403	-32.9944
Protein/nucleic acid deglycase DJ-1	32	0.534399	1.33333	0.000102276	0.000110547	1	0.000107653	0.000188641	-0.333333
Proteasome subunit beta type-6	40	0.534399	0.888889	6.62525e-05	0.000107439	1.6	0.000210181	0.000377104	0.711111
Sterol-4-alpha-carboxylate 3-dehydrogenase, decarboxylating	10	0.542801	0.222222	1.76863e-05	5.30588e-05	0.4	4.1937e-05	8.73797e-05	0.177778
Metalloproteinase inhibitor 2	12	0.542801	0.222222	1.76863e-05	5.30588e-05	0.5	5.76065e-05	0.000137267	0.277778
Beta-microseminoprotein	78	0.542801	0.888889	6.5994e-05	0.000197982	3.5	0.000278362	0.000649076	2.61111
Coatomer subunit delta	18	0.55089	0.888889	7.02045e-05	0.000115274	0.5	5.54938e-05	0.00013503	-0.388889
ADP-ribosylation factor 4	8	0.55089	0.444444	3.31275e-05	5.37217e-05	0.2	2.13334e-05	4.4642e-05	-0.244444
Cytochrome P450 2A13	1	0.550985	0	0	0	0.05	5.93873e-06	2.65588e-05	0.05
Inositol monophosphatase 2	4	0.550985	0	0	0	0.2	2.73083e-05	0.000122126	0.2
ATP-dependent 6-phosphofructokinase, muscle type	4	0.550985	0	0	0	0.2	2.73083e-05	0.000122126	0.2
Glutathione synthetase	6	0.550985	0	0	0	0.3	4.09585e-05	0.000183172	0.3
Serine/threonine-protein phosphatase 2A 55 kDa regulatory subunit B delta isoform	1	0.550985	0	0	0	0.05	8.38727e-06	3.7509e-05	0.05
Cartilage oligomeric matrix protein	4	0.550985	0	0	0	0.2	2.49861e-05	0.000111741	0.2
Alpha-hemoglobin-stabilizing protein	4	0.550985	0	0	0	0.2	2.49861e-05	0.000111741	0.2
Guanine nucleotide-binding protein G(I)/G(S)/G(T) subunit beta-3	1	0.550985	0	0	0	0.05	6.24733e-06	2.79389e-05	0.05
Putative hydroxypyruvate isomerase	1	0.550985	0	0	0	0.05	6.24733e-06	2.79389e-05	0.05
Mucin-6	4	0.550985	0	0	0	0.2	1.76067e-05	7.87397e-05	0.2
Thioredoxin reductase 3	1	0.550985	0	0	0	0.05	4.72627e-06	2.11365e-05	0.05
Arginase-2, mitochondrial	4	0.550985	0	0	0	0.2	1.7027e-05	7.61469e-05	0.2
G patch domain-containing protein 8	2	0.550985	0	0	0	0.1	8.51399e-06	3.80757e-05	0.1
Lumican	10	0.550985	0	0	0	0.5	5.2336e-05	0.000234054	0.5
Basement membrane-specific heparan sulfate proteoglycan core protein	8	0.550985	0	0	0	0.4	4.18719e-05	0.000187257	0.4
Alpha-2-antiplasmin	8	0.550985	0	0	0	0.4	4.18719e-05	0.000187257	0.4
Disks large homolog 4	1	0.550985	0	0	0	0.05	5.23531e-06	2.3413e-05	0.05
HLA class I histocompatibility antigen, A-33 alpha chain	2	0.550985	0	0	0	0.1	1.04702e-05	4.68244e-05	0.1
HLA class I histocompatibility antigen, A-26 alpha chain	1	0.550985	0	0	0	0.05	5.23531e-06	2.3413e-05	0.05
HLA class I histocompatibility antigen, A-34 alpha chain	1	0.550985	0	0	0	0.05	5.23531e-06	2.3413e-05	0.05
HLA class I histocompatibility antigen, A-74 alpha chain	1	0.550985	0	0	0	0.05	5.23531e-06	2.3413e-05	0.05
HLA class I histocompatibility antigen, A-32 alpha chain	1	0.550985	0	0	0	0.05	5.23531e-06	2.3413e-05	0.05
HLA class I histocompatibility antigen, Cw-5 alpha chain	1	0.550985	0	0	0	0.05	5.23531e-06	2.3413e-05	0.05
HLA class I histocompatibility antigen, A-11 alpha chain	1	0.550985	0	0	0	0.05	5.23531e-06	2.3413e-05	0.05
HLA class I histocompatibility antigen, A-31 alpha chain	1	0.550985	0	0	0	0.05	5.23531e-06	2.3413e-05	0.05
HLA class I histocompatibility antigen, A-23 alpha chain	1	0.550985	0	0	0	0.05	5.23531e-06	2.3413e-05	0.05
HLA class I histocompatibility antigen, A-69 alpha chain	1	0.550985	0	0	0	0.05	5.23531e-06	2.3413e-05	0.05
HLA class I histocompatibility antigen, A-24 alpha chain	1	0.550985	0	0	0	0.05	5.23531e-06	2.3413e-05	0.05
HLA class I histocompatibility antigen, A-30 alpha chain	1	0.550985	0	0	0	0.05	5.23531e-06	2.3413e-05	0.05
HLA class I histocompatibility antigen, Cw-16 alpha chain	1	0.550985	0	0	0	0.05	5.23531e-06	2.3413e-05	0.05
HLA class I histocompatibility antigen, A-1 alpha chain	1	0.550985	0	0	0	0.05	5.23531e-06	2.3413e-05	0.05
HLA class I histocompatibility antigen, A-80 alpha chain	1	0.550985	0	0	0	0.05	5.23531e-06	2.3413e-05	0.05
HLA class I histocompatibility antigen, A-3 alpha chain	1	0.550985	0	0	0	0.05	5.23531e-06	2.3413e-05	0.05
HLA class I histocompatibility antigen, Cw-17 alpha chain	1	0.550985	0	0	0	0.05	5.23531e-06	2.3413e-05	0.05
HLA class I histocompatibility antigen, Cw-15 alpha chain	1	0.550985	0	0	0	0.05	5.23531e-06	2.3413e-05	0.05
HLA class I histocompatibility antigen, Cw-8 alpha chain	1	0.550985	0	0	0	0.05	5.23531e-06	2.3413e-05	0.05
HLA class I histocompatibility antigen, Cw-2 alpha chain	1	0.550985	0	0	0	0.05	5.23531e-06	2.3413e-05	0.05
HLA class I histocompatibility antigen, B-73 alpha chain	1	0.550985	0	0	0	0.05	5.23531e-06	2.3413e-05	0.05
HLA class I histocompatibility antigen, A-25 alpha chain	1	0.550985	0	0	0	0.05	5.23531e-06	2.3413e-05	0.05
HLA class I histocompatibility antigen, A-66 alpha chain	1	0.550985	0	0	0	0.05	5.23531e-06	2.3413e-05	0.05
HLA class I histocompatibility antigen, A-68 alpha chain	1	0.550985	0	0	0	0.05	5.23531e-06	2.3413e-05	0.05
HLA class I histocompatibility antigen, A-2 alpha chain	1	0.550985	0	0	0	0.05	5.23531e-06	2.3413e-05	0.05
HLA class I histocompatibility antigen, Cw-7 alpha chain	1	0.550985	0	0	0	0.05	5.23531e-06	2.3413e-05	0.05
HLA class I histocompatibility antigen, A-29 alpha chain	1	0.550985	0	0	0	0.05	5.23531e-06	2.3413e-05	0.05
HLA class I histocompatibility antigen, A-43 alpha chain	1	0.550985	0	0	0	0.05	5.23531e-06	2.3413e-05	0.05
Putative HLA class I histocompatibility antigen, alpha chain H	1	0.550985	0	0	0	0.05	5.23531e-06	2.3413e-05	0.05
Immunoglobulin lambda variable 3-12	1	0.550985	0	0	0	0.05	6.017e-06	2.69088e-05	0.05
Deoxynucleoside triphosphate triphosphohydrolase SAMHD1	4	0.550985	0	0	0	0.2	2.4065e-05	0.000107622	0.2
Short transient receptor potential channel 5	1	0.550985	0	0	0	0.05	6.017e-06	2.69088e-05	0.05
ADP/ATP translocase 1	2	0.550985	0	0	0	0.1	8.681e-06	3.88226e-05	0.1
Ubiquitin-conjugating enzyme E2 D2	2	0.550985	0	0	0	0.1	1.12333e-05	5.02369e-05	0.1
Hornerin	2	0.550985	0	0	0	0.1	7.79456e-06	3.48583e-05	0.1
Three prime repair exonuclease 2	4	0.550985	0	0	0	0.2	1.55883e-05	6.97129e-05	0.2
Isocitrate dehydrogenase [NAD] subunit alpha, mitochondrial	4	0.550985	0	0	0	0.2	2.16264e-05	9.67161e-05	0.2
Heterogeneous nuclear ribonucleoprotein A1-like 2	2	0.550985	0	0	0	0.1	1.18089e-05	5.28111e-05	0.1
Myosin-6	2	0.550985	0	0	0	0.1	1.18089e-05	5.28111e-05	0.1
Carcinoembryonic antigen-related cell adhesion molecule 6	5	0.550985	0	0	0	0.25	2.95187e-05	0.000132011	0.25
Immunoglobulin lambda variable 1-44	2	0.550985	0	0	0	0.1	1.18089e-05	5.28111e-05	0.1
Keratin, type II cuticular Hb1	2	0.550985	0	0	0	0.1	1.18089e-05	5.28111e-05	0.1
Keratin, type II cuticular Hb5	1	0.550985	0	0	0	0.05	5.9047e-06	2.64066e-05	0.05
Keratin, type II cuticular Hb6	1	0.550985	0	0	0	0.05	5.9047e-06	2.64066e-05	0.05
Putative keratin-87 protein	1	0.550985	0	0	0	0.05	5.9047e-06	2.64066e-05	0.05
Keratin, type II cuticular Hb3	1	0.550985	0	0	0	0.05	5.9047e-06	2.64066e-05	0.05
Transketolase-like protein 2	2	0.550985	0	0	0	0.1	1.18089e-05	5.28111e-05	0.1
Glycophorin-E	1	0.550985	0	0	0	0.05	6.8762e-06	3.07513e-05	0.05
Keratin, type I cytoskeletal 10	265	0.551544	6.33333	0.00047486	0.00042465	10.4	0.000945866	0.00114193	4.06667
60S ribosomal protein L15	40	0.552317	2	0.000136876	0.000183448	1.1	0.000102501	0.000157231	-0.9
Alpha-2-macroglobulin	1089	0.552939	41.1111	0.00309494	0.00493776	35.95	0.00444028	0.00660773	-5.16111
Heat shock 70 kDa protein 4L	6	0.555182	0.444444	2.66755e-05	8.00264e-05	0.1	7.79456e-06	3.48583e-05	-0.344444
3-mercaptopyruvate sulfurtransferase	6	0.555182	0.444444	2.66755e-05	8.00264e-05	0.1	6.9976e-06	3.12942e-05	-0.344444
Probable ATP-dependent RNA helicase DDX5	3	0.555182	0.222222	1.63546e-05	4.90638e-05	0.05	5.9047e-06	2.64066e-05	-0.172222
Putative heat shock protein HSP 90-alpha A5	2	0.555182	0.111111	8.13682e-06	2.44105e-05	0.05	3.49888e-06	1.56475e-05	-0.0611111
Cystatin-S	16	0.555182	1.33333	9.89808e-05	0.000296942	0.2	1.39945e-05	6.25854e-05	-1.13333
Nuclear receptor coactivator 5	4	0.555182	0.222222	1.76863e-05	5.30588e-05	0.1	6.9976e-06	3.12942e-05	-0.122222
Putative protein FAM10A5	2	0.555182	0.111111	8.67679e-06	2.60304e-05	0.05	3.49888e-06	1.56475e-05	-0.0611111
Sorbitol dehydrogenase	6	0.555182	0.444444	3.09011e-05	9.27033e-05	0.1	7.79456e-06	3.48583e-05	-0.344444
Plasma kallikrein	6	0.555182	0.444444	3.30004e-05	9.90012e-05	0.1	1.04702e-05	4.68244e-05	-0.344444
Adenylate kinase 2, mitochondrial	8	0.555182	0.666667	5.30529e-05	0.000159159	0.1	1.0814e-05	4.83617e-05	-0.566667
Immunoglobulin lambda constant 7	147	0.555495	6	0.000453263	0.000601304	4.65	0.000536871	0.000475695	-1.35
Immunoglobulin heavy variable 3-21	96	0.555641	3.11111	0.000239303	0.000145006	3.4	0.00041528	0.000394265	0.288889
Histone H2B type 1-N	2240	0.55569	98	0.00734239	0.00320374	67.9	0.00729635	0.00443752	-30.1
Histone H2B type 1-C/E/F/G/I	1213	0.55569	53.6667	0.00401877	0.00186145	36.5	0.00393549	0.00240752	-17.1667
Histone H2B type 1-H	1122	0.55569	49.1111	0.0036848	0.00161518	34	0.00366038	0.0022493	-15.1111
Histone H2A type 2-C	797	0.55569	36.2222	0.0027301	0.00116445	23.55	0.00271632	0.00166199	-12.6722
Carbonyl reductase [NADPH] 1	267	0.55569	11.3333	0.000862398	0.000323878	8.25	0.000881945	0.000673292	-3.08333
Fumarate hydratase, mitochondrial	48	0.559304	1.77778	0.000138847	0.000221714	1.6	0.000208366	0.000242195	-0.177778
Peroxisomal multifunctional enzyme type 2	28	0.559454	0.666667	4.7269e-05	7.18507e-05	1.1	0.000124374	0.00025451	0.433333
Complement factor H	44	0.565374	1.55556	0.000118729	0.000146778	1.5	0.000154233	0.000389269	-0.0555556
Glutaredoxin-1	20	0.566791	1.33333	0.000101946	0.00021863	0.4	4.62472e-05	0.000125334	-0.933333
60S ribosomal protein L7	184	0.567573	7.55556	0.000584083	0.000381623	5.8	0.000555204	0.000590403	-1.75556
Fibulin-1	46	0.56974	0.666667	4.89807e-05	0.000103989	2	0.000183882	0.000377754	1.33333
3-hydroxyacyl-CoA dehydrogenase type-2	30	0.570525	0.888889	7.1144e-05	0.000118569	1.1	0.000140191	0.000234948	0.211111
Immunoglobulin mu heavy chain	296	0.577235	6.88889	0.00051014	0.000770907	11.7	0.00134545	0.00218299	4.81111
Pregnancy zone protein	86	0.579757	3.11111	0.00023409	0.000354463	2.9	0.000359893	0.000547283	-0.211111
Keratin, type II cytoskeletal 1b	77	0.585139	3.11111	0.000234163	0.00021524	2.45	0.000261008	0.000200244	-0.661111
60S acidic ribosomal protein P0	114	0.585139	3.77778	0.000278651	0.000203661	4	0.000421221	0.000452973	0.222222
Desmocollin-3	63	0.58612	2.77778	0.000207352	0.000101982	1.9	0.000194407	0.000168253	-0.877778
Immunoglobulin kappa variable 3D-7	44	0.586816	2	0.000151483	1.70788e-05	1.3	0.000155572	0.000155615	-0.7
Tubulin beta-8 chain	187	0.587278	8.44444	0.000631972	0.000291609	5.55	0.000552817	0.000389045	-2.89444
Desmoglein-1	782	0.587693	23.3333	0.00163108	0.00127055	28.6	0.00263085	0.00252017	5.26667
Putative heat shock 70 kDa protein 7	127	0.587693	5.77778	0.000437614	0.000159208	3.75	0.000384552	0.000219366	-2.02778
Histone H2B type 2-E	1148	0.587739	49.6667	0.00373314	0.00165248	35.05	0.00377881	0.00229363	-14.6167
Histone H2B type 2-F	1090	0.587739	46.1111	0.00346411	0.00145954	33.75	0.00363234	0.00227976	-12.3611
Histone H2B type 1-O	1105	0.587739	47.4444	0.00357019	0.00154171	33.9	0.0036526	0.00224985	-13.5444
Peptidyl-prolyl cis-trans isomerase A	925	0.587739	42	0.00317405	0.000753596	27.35	0.00284242	0.0012701	-14.65
Immunoglobulin heavy constant gamma 4	1003	0.587739	44	0.00334355	0.00137315	30.35	0.00329395	0.00273193	-13.65
Caspase-14	36	0.591278	0.444444	2.66755e-05	8.00264e-05	1.6	0.000132533	0.000395776	1.15556
Immunoglobulin heavy variable 4-31	28	0.591278	0.444444	4.00899e-05	0.00012027	1.2	0.000126047	0.00030133	0.755556
Immunoglobulin heavy variable 4-4	14	0.591278	0.222222	2.00462e-05	6.01386e-05	0.6	6.30322e-05	0.000150689	0.377778
Immunoglobulin heavy variable 4-30-2	14	0.591278	0.222222	2.00462e-05	6.01386e-05	0.6	6.30322e-05	0.000150689	0.377778
Prostate-specific antigen	198	0.591278	4.22222	0.00031323	0.00093969	8	0.000664752	0.00194852	3.77778
Semenogelin-2	2235	0.593962	136.556	0.00983945	0.0291295	50.3	0.00435897	0.0157464	-86.2556
Semenogelin-1	1972	0.597453	114.889	0.00832631	0.0243017	46.9	0.00397888	0.0154928	-67.9889
Macrophage migration inhibitory factor	178	0.60251	6.88889	0.000509583	0.000247837	5.8	0.000683706	0.0006929	-1.08889
Peripherin	24	0.607775	0.666667	5.39677e-05	0.000103921	0.9	0.000101389	0.000187516	0.233333
Hypoxanthine-guanine phosphoribosyltransferase	28	0.611033	0.888889	6.77048e-05	0.000134402	1	0.000154365	0.000317335	0.111111
Calpain-1 catalytic subunit	120	0.613313	3.77778	0.000284184	0.000246863	4.3	0.000487632	0.00054174	0.522222
60S ribosomal protein L10a	24	0.616241	0.888889	6.80781e-05	0.000135221	0.8	6.48359e-05	0.000186093	-0.0888889
Angiotensinogen	22	0.616241	1.33333	0.000100868	0.000200287	0.5	5.51625e-05	0.00014246	-0.833333
Filamin-A	72	0.616369	3.33333	0.000250326	0.000499863	2.1	0.000234629	0.000388719	-1.23333
Heterogeneous nuclear ribonucleoprotein H2	19	0.616369	0.888889	6.69916e-05	7.84469e-05	0.55	6.3551e-05	9.89285e-05	-0.338889
Proteasome subunit beta type-3	38	0.616369	0.888889	6.84603e-05	8.13836e-05	1.5	0.000204803	0.000313888	0.611111
Fibrinogen gamma chain	508	0.618185	26.4444	0.00201297	0.00358838	13.5	0.00155469	0.00222457	-12.9444
Carcinoembryonic antigen-related cell adhesion molecule 8	45	0.619754	1.66667	0.000127961	4.492e-05	1.5	0.000186397	0.000194753	-0.166667
Extracellular matrix protein 1	644	0.620575	30.8889	0.00238595	0.00176416	18.3	0.00193157	0.00102391	-12.5889
Annexin A3	342	0.620575	12.8889	0.00101252	0.00119522	11.3	0.00128401	0.00147707	-1.58889
Tubulin beta chain	863	0.620618	38.1111	0.00285704	0.000846139	26	0.00269356	0.00144881	-12.1111
Tubulin beta-4A chain	828	0.620618	36.6667	0.00275102	0.00120497	24.9	0.00249801	0.00147787	-11.7667
Histone H2B type 1-M	1091	0.620618	46.4444	0.00348999	0.00146168	33.65	0.0036192	0.00217729	-12.7944
Putative beta-actin-like protein 3	709	0.620618	30.4444	0.00231677	0.000718357	21.75	0.00239063	0.00132421	-8.69444
Tubulin beta-3 chain	281	0.620618	12.8889	0.000966525	0.000230203	8.25	0.000837753	0.000497318	-4.63889
tRNA-splicing ligase RtcB homolog	4	0.629282	0.222222	1.33383e-05	4.00148e-05	0.1	6.9976e-06	3.12942e-05	-0.122222
Nuclear mitotic apparatus protein 1	4	0.629282	0.222222	1.33383e-05	4.00148e-05	0.1	9.45224e-06	4.22717e-05	-0.122222
Calpain small subunit 2	4	0.629282	0.222222	1.33383e-05	4.00148e-05	0.1	1.36554e-05	6.10689e-05	-0.122222
Diacylglycerol kinase zeta	4	0.629282	0.222222	1.33383e-05	4.00148e-05	0.1	8.681e-06	3.88226e-05	-0.122222
WASH complex subunit 4	4	0.629282	0.222222	1.33383e-05	4.00148e-05	0.1	6.9976e-06	3.12942e-05	-0.122222
Dolichyl-diphosphooligosaccharide--protein glycosyltransferase subunit 2	4	0.629282	0.222222	1.33383e-05	4.00148e-05	0.1	1.36554e-05	6.10689e-05	-0.122222
Putative histone H3.X	3	0.629282	0.111111	6.66928e-06	2.00078e-05	0.1	1.04566e-05	4.67633e-05	-0.0111111
Histone H3.Y	2	0.629282	0.111111	6.66928e-06	2.00078e-05	0.05	5.22848e-06	2.33825e-05	-0.0611111
Endoplasmic reticulum resident protein 44	6	0.629282	0.222222	1.33383e-05	4.00148e-05	0.2	1.39945e-05	6.25854e-05	-0.0222222
Dehydrodolichyl diphosphate synthase complex subunit NUS1	4	0.629282	0.222222	1.33383e-05	4.00148e-05	0.1	1.1877e-05	5.31154e-05	-0.122222
Voltage-dependent P/Q-type calcium channel subunit alpha-1A	4	0.629282	0.222222	1.33383e-05	4.00148e-05	0.1	8.8039e-06	3.93722e-05	-0.122222
NADPH--cytochrome P450 reductase	4	0.629282	0.222222	1.33383e-05	4.00148e-05	0.1	9.45224e-06	4.22717e-05	-0.122222
SAM and SH3 domain-containing protein 1	4	0.629282	0.222222	1.33383e-05	4.00148e-05	0.1	1.1877e-05	5.31154e-05	-0.122222
26S proteasome regulatory subunit 4	4	0.629282	0.222222	1.63546e-05	4.90638e-05	0.1	8.51399e-06	3.80757e-05	-0.122222
DNA transposase THAP9	4	0.629282	0.222222	1.63546e-05	4.90638e-05	0.1	9.68187e-06	4.32986e-05	-0.122222
Disks large homolog 1	4	0.629282	0.222222	1.63546e-05	4.90638e-05	0.1	1.04702e-05	4.68244e-05	-0.122222
SLIT-ROBO Rho GTPase-activating protein 3	4	0.629282	0.222222	1.63546e-05	4.90638e-05	0.1	3.21528e-05	0.000143792	-0.122222
Casein kinase II subunit alpha	4	0.629282	0.222222	1.63546e-05	4.90638e-05	0.1	9.68187e-06	4.32986e-05	-0.122222
Casein kinase II subunit alpha 3	2	0.629282	0.111111	8.1775e-06	2.45325e-05	0.05	4.8411e-06	2.165e-05	-0.0611111
Unconventional myosin-XVIIIb	4	0.629282	0.222222	1.63546e-05	4.90638e-05	0.1	1.21675e-05	5.44145e-05	-0.122222
Sorting nexin-33	4	0.629282	0.222222	1.63546e-05	4.90638e-05	0.1	9.68187e-06	4.32986e-05	-0.122222
X-ray repair cross-complementing protein 6	6	0.629282	0.222222	1.63546e-05	4.90638e-05	0.2	1.39945e-05	6.25854e-05	-0.0222222
Inositol hexakisphosphate kinase 2	4	0.629282	0.222222	1.63546e-05	4.90638e-05	0.1	1.36554e-05	6.10689e-05	-0.122222
Receptor-type tyrosine-protein phosphatase zeta	4	0.629282	0.222222	1.63546e-05	4.90638e-05	0.1	1.04566e-05	4.67633e-05	-0.122222
U5 small nuclear ribonucleoprotein 200 kDa helicase	4	0.629282	0.222222	1.63546e-05	4.90638e-05	0.1	1.04702e-05	4.68244e-05	-0.122222
Zinc finger C3H1 domain-containing protein	4	0.629282	0.222222	1.63546e-05	4.90638e-05	0.1	9.45224e-06	4.22717e-05	-0.122222
Kelch-like protein 26	4	0.629282	0.222222	1.63546e-05	4.90638e-05	0.1	9.45224e-06	4.22717e-05	-0.122222
Corticosteroid-binding globulin	4	0.629282	0.222222	1.62732e-05	4.88197e-05	0.1	1.04702e-05	4.68244e-05	-0.122222
N-acetylmuramoyl-L-alanine amidase	4	0.629282	0.222222	1.62732e-05	4.88197e-05	0.1	1.24941e-05	5.58754e-05	-0.122222
Regulation of nuclear pre-mRNA domain-containing protein 2	4	0.629282	0.222222	1.62732e-05	4.88197e-05	0.1	1.04566e-05	4.67633e-05	-0.122222
Spectrin beta chain, non-erythrocytic 4	4	0.629282	0.222222	1.62732e-05	4.88197e-05	0.1	9.68187e-06	4.32986e-05	-0.122222
Protein S100-A4	12	0.629282	0.222222	1.62732e-05	4.88197e-05	0.5	6.24489e-05	0.00027928	0.277778
Tyrosine--tRNA ligase, cytoplasmic	4	0.629282	0.222222	1.62732e-05	4.88197e-05	0.1	1.37517e-05	6.14997e-05	-0.122222
Apoptosis-associated speck-like protein containing a CARD	6	0.629282	0.222222	1.62732e-05	4.88197e-05	0.2	2.36159e-05	0.000105613	-0.0222222
Suppressor of tumorigenicity 7 protein	4	0.629282	0.222222	1.62732e-05	4.88197e-05	0.1	7.79456e-06	3.48583e-05	-0.122222
Zinc finger protein 585A	4	0.629282	0.222222	1.62732e-05	4.88197e-05	0.1	9.45224e-06	4.22717e-05	-0.122222
Protein transport protein Sec23A	4	0.629282	0.222222	1.76863e-05	5.30588e-05	0.1	1.1877e-05	5.31154e-05	-0.122222
E3 ubiquitin-protein ligase HECW2	4	0.629282	0.222222	1.54513e-05	4.63539e-05	0.1	1.1877e-05	5.31154e-05	-0.122222
Ral GTPase-activating protein subunit alpha-2	4	0.629282	0.222222	2.00462e-05	6.01386e-05	0.1	3.21528e-05	0.000143792	-0.122222
Oviduct-specific glycoprotein	16	0.629282	0.888889	6.94012e-05	0.000208204	0.4	5.46062e-05	0.000244206	-0.488889
Fibroblast growth factor receptor 4	4	0.629282	0.222222	1.76863e-05	5.30588e-05	0.1	1.36554e-05	6.10689e-05	-0.122222
Glutathione S-transferase kappa 1	4	0.629282	0.222222	1.84794e-05	5.54382e-05	0.1	1.36554e-05	6.10689e-05	-0.122222
Fibronectin type-III domain-containing protein 3A	4	0.629282	0.222222	1.84794e-05	5.54382e-05	0.1	1.36554e-05	6.10689e-05	-0.122222
Serine/threonine-protein phosphatase 2A 55 kDa regulatory subunit B beta isoform	4	0.629282	0.222222	1.76863e-05	5.30588e-05	0.1	1.67736e-05	7.50137e-05	-0.122222
Histone-lysine N-methyltransferase 2A	4	0.629282	0.222222	1.84794e-05	5.54382e-05	0.1	1.67736e-05	7.50137e-05	-0.122222
Immunoglobulin lambda variable 5-45	8	0.629282	0.222222	1.73531e-05	5.20594e-05	0.3	3.74758e-05	0.000167597	0.0777778
Immunoglobulin lambda variable 5-39	4	0.629282	0.111111	8.67679e-06	2.60304e-05	0.15	1.87404e-05	8.38094e-05	0.0388889
Elongation factor Tu, mitochondrial	4	0.629282	0.222222	1.84794e-05	5.54382e-05	0.1	1.24941e-05	5.58754e-05	-0.122222
Early endosome antigen 1	4	0.629282	0.222222	2.00462e-05	6.01386e-05	0.1	1.24941e-05	5.58754e-05	-0.122222
Protein TANC2	4	0.629282	0.222222	1.6501e-05	4.95031e-05	0.1	1.24941e-05	5.58754e-05	-0.122222
Mitochondrial intermediate peptidase	4	0.629282	0.222222	1.73531e-05	5.20594e-05	0.1	1.21675e-05	5.44145e-05	-0.122222
Acidic amino acid decarboxylase GADL1	4	0.629282	0.222222	2.00462e-05	6.01386e-05	0.1	1.21675e-05	5.44145e-05	-0.122222
Zinc finger and BTB domain-containing protein 34	3	0.629282	0.111111	9.23996e-06	2.77199e-05	0.1	1.21675e-05	5.44145e-05	-0.0111111
Rho guanine nucleotide exchange factor 18	4	0.629282	0.222222	2.00462e-05	6.01386e-05	0.1	1.21675e-05	5.44145e-05	-0.122222
Creatine kinase B-type	8	0.629282	0.222222	1.73531e-05	5.20594e-05	0.3	2.64085e-05	0.000118102	0.0777778
Coiled-coil domain-containing protein 93	4	0.629282	0.222222	1.84794e-05	5.54382e-05	0.1	8.8039e-06	3.93722e-05	-0.122222
Serine/arginine repetitive matrix protein 2	4	0.629282	0.222222	1.84794e-05	5.54382e-05	0.1	1.04702e-05	4.68244e-05	-0.122222
Protein FAM186A	4	0.629282	0.222222	1.84794e-05	5.54382e-05	0.1	1.04702e-05	4.68244e-05	-0.122222
Retinitis pigmentosa 9 protein	4	0.629282	0.222222	1.84794e-05	5.54382e-05	0.1	1.04566e-05	4.67633e-05	-0.122222
AT-rich interactive domain-containing protein 5B	4	0.629282	0.222222	1.84794e-05	5.54382e-05	0.1	9.45224e-06	4.22717e-05	-0.122222
Dihydrofolate reductase 2, mitochondrial	4	0.629282	0.222222	1.84794e-05	5.54382e-05	0.1	1.04566e-05	4.67633e-05	-0.122222
TRIO and F-actin-binding protein	4	0.629282	0.222222	1.54513e-05	4.63539e-05	0.1	1.20335e-05	5.38154e-05	-0.122222
Nebulette	4	0.629282	0.222222	1.54513e-05	4.63539e-05	0.1	1.04702e-05	4.68244e-05	-0.122222
PDZ domain-containing protein 2	4	0.629282	0.222222	1.54513e-05	4.63539e-05	0.1	9.45224e-06	4.22717e-05	-0.122222
Zinc finger protein 215	4	0.629282	0.222222	1.54513e-05	4.63539e-05	0.1	1.20335e-05	5.38154e-05	-0.122222
Ribosomal biogenesis protein LAS1L	4	0.629282	0.222222	1.6501e-05	4.95031e-05	0.1	8.51399e-06	3.80757e-05	-0.122222
Cell division control protein 6 homolog	4	0.629282	0.222222	1.73531e-05	5.20594e-05	0.1	8.51399e-06	3.80757e-05	-0.122222
Immunoglobulin kappa variable 1-12	4	0.629282	0.222222	1.73531e-05	5.20594e-05	0.1	1.04702e-05	4.68244e-05	-0.122222
Immunoglobulin kappa variable 1D-12	2	0.629282	0.111111	8.67679e-06	2.60304e-05	0.05	5.23531e-06	2.3413e-05	-0.0611111
Pigment epithelium-derived factor	8	0.629282	0.444444	3.47044e-05	0.000104113	0.2	2.0939e-05	9.36419e-05	-0.244444
Coactosin-like protein	4	0.629282	0.222222	1.73531e-05	5.20594e-05	0.1	1.20335e-05	5.38154e-05	-0.122222
Serine/threonine-protein kinase BRSK1	4	0.629282	0.222222	2.00462e-05	6.01386e-05	0.1	1.20335e-05	5.38154e-05	-0.122222
GRB10-interacting GYF protein 2	4	0.629282	0.222222	1.76863e-05	5.30588e-05	0.1	1.20335e-05	5.38154e-05	-0.122222
Short transient receptor potential channel 4	4	0.629282	0.222222	2.00462e-05	6.01386e-05	0.1	1.20335e-05	5.38154e-05	-0.122222
ATP-binding cassette sub-family A member 12	4	0.629282	0.222222	2.00462e-05	6.01386e-05	0.1	1.12333e-05	5.02369e-05	-0.122222
Protein SFI1 homolog	4	0.629282	0.222222	2.00462e-05	6.01386e-05	0.1	1.04566e-05	4.67633e-05	-0.122222
Fibroblast growth factor receptor 3	4	0.629282	0.222222	2.00462e-05	6.01386e-05	0.1	1.37517e-05	6.14997e-05	-0.122222
Vesicle transport protein USE1	4	0.629282	0.222222	2.00462e-05	6.01386e-05	0.1	9.68187e-06	4.32986e-05	-0.122222
Chitinase-3-like protein 1	6	0.629282	0.222222	1.73531e-05	5.20594e-05	0.2	1.93624e-05	8.65914e-05	-0.0222222
UHRF1-binding protein 1	4	0.629282	0.222222	1.6501e-05	4.95031e-05	0.1	9.68187e-06	4.32986e-05	-0.122222
Intercellular adhesion molecule 5	4	0.629282	0.222222	1.6501e-05	4.95031e-05	0.1	7.79456e-06	3.48583e-05	-0.122222
Rap guanine nucleotide exchange factor 2	4	0.629282	0.222222	1.6501e-05	4.95031e-05	0.1	8.681e-06	3.88226e-05	-0.122222
Dynein heavy chain domain-containing protein 1	4	0.629282	0.222222	1.73531e-05	5.20594e-05	0.1	1.37517e-05	6.14997e-05	-0.122222
Midasin	4	0.629282	0.222222	1.76863e-05	5.30588e-05	0.1	1.0814e-05	4.83617e-05	-0.122222
Centrosomal protein of 152 kDa	4	0.629282	0.222222	1.76863e-05	5.30588e-05	0.1	1.18089e-05	5.28111e-05	-0.122222
Sarcosine dehydrogenase, mitochondrial	4	0.629282	0.222222	1.76863e-05	5.30588e-05	0.1	1.37517e-05	6.14997e-05	-0.122222
Interferon-induced protein 44	4	0.629282	0.222222	1.76863e-05	5.30588e-05	0.1	1.18089e-05	5.28111e-05	-0.122222
Dynein light chain 2, cytoplasmic	20	0.62957	0.666667	5.36417e-05	7.28941e-05	0.7	7.71467e-05	9.66632e-05	0.0333333
Heterogeneous nuclear ribonucleoprotein H	44	0.62957	2	0.000150789	0.000152773	1.3	0.000150709	0.000209704	-0.7
N(G),N(G)-dimethylarginine dimethylaminohydrolase 2	40	0.62957	1.33333	0.000106676	0.000141669	1.4	0.000141629	0.000164138	0.0666667
Transitional endoplasmic reticulum ATPase	435	0.636937	19.3333	0.00141037	0.000896937	13.05	0.00126156	0.00102325	-6.28333
Annexin A8	162	0.636937	8	0.000572575	0.000437685	4.5	0.000597395	0.000820271	-3.5
Proteasome activator complex subunit 1	14	0.637738	0.666667	5.48802e-05	8.27414e-05	0.4	4.13188e-05	8.62538e-05	-0.266667
Dehydrogenase/reductase SDR family member 1	16	0.637738	0.666667	5.16169e-05	7.77472e-05	0.5	4.71322e-05	0.000102969	-0.166667
40S ribosomal protein S20	14	0.641655	0.444444	3.25448e-05	9.76344e-05	0.5	4.47553e-05	9.74158e-05	0.0555556
TPT1-like protein	14	0.641655	0.444444	3.25448e-05	9.76344e-05	0.5	5.03675e-05	0.000119713	0.0555556
Ras-related protein Rab-1B	40	0.645169	2	0.00014447	0.000126647	1.1	0.000123446	0.000132206	-0.9
Myosin-10	41	0.647512	2	0.000148518	0.00010285	1.15	0.00013101	0.000130976	-0.85
40S ribosomal protein S8	164	0.649395	5.33333	0.000399996	0.000356404	5.8	0.000584184	0.000595528	0.466667
Phosphatidylethanolamine-binding protein 1	182	0.649395	6.22222	0.000474387	0.000540519	6.3	0.000637217	0.000626094	0.0777778
Catenin beta-1	163	0.652871	7.33333	0.000539449	0.000417033	4.85	0.0004568	0.00041181	-2.48333
26S proteasome regulatory subunit 6B	22	0.653602	0.666667	4.80426e-05	0.000106767	0.8	7.58339e-05	0.000131423	0.133333
Inter-alpha-trypsin inhibitor heavy chain H2	144	0.653602	8.66667	0.000652328	0.00114491	3.3	0.000384239	0.000979217	-5.36667
Fatty acid synthase	358	0.653874	15.7778	0.0011643	0.000477951	10.8	0.00105806	0.000849015	-4.97778
Antithrombin-III	94	0.653962	3.55556	0.000259856	0.000475688	3.1	0.000341824	0.000856244	-0.455556
Histone H2B type 1-L	1029	0.654273	43.7778	0.00329481	0.00137944	31.75	0.00343224	0.00205863	-12.0278
Histone H2B type F-S	1011	0.654273	43.5556	0.00326336	0.00139587	30.95	0.00335092	0.00214218	-12.6056
Histone H2A type 1-J	862	0.654273	38	0.00286662	0.0011641	26	0.00302635	0.00181749	-12
Histone H2A type 3	848	0.654273	36.6667	0.00278297	0.00129931	25.9	0.00298324	0.001822	-10.7667
POTE ankyrin domain family member J	441	0.654273	18.5556	0.00141959	0.00067443	13.7	0.00152854	0.00136155	-4.85556
40S ribosomal protein S2	30	0.660319	0.444444	3.18177e-05	6.41871e-05	1.3	0.000113815	0.000217167	0.855556
Grancalcin	34	0.660319	0.444444	3.4834e-05	6.92867e-05	1.5	0.000174011	0.000373828	1.05556
Immunoglobulin kappa variable 2-29	15	0.660319	0.333333	2.495e-05	5.2376e-05	0.6	6.66929e-05	0.000134047	0.266667
Haptoglobin-related protein	429	0.664901	17.4444	0.00131147	0.00194343	13.6	0.00159417	0.00230358	-3.84444
Kallikrein-12	112	0.666061	2.66667	0.000205268	0.000261204	4.4	0.000405781	0.000623046	1.73333
ATP synthase subunit d, mitochondrial	44	0.666061	2	0.000151507	0.000177632	1.3	0.000127459	0.000176726	-0.7
60S ribosomal protein L18	24	0.667496	1.33333	8.21316e-05	0.000199617	0.6	4.92526e-05	0.000126682	-0.733333
Annexin A6	20	0.667496	0.666667	5.31838e-05	0.000111669	0.7	7.57047e-05	0.000265176	0.0333333
Hexokinase-1	12	0.667496	0.666667	5.08219e-05	0.000110357	0.3	3.09524e-05	7.56889e-05	-0.366667
Voltage-dependent anion-selective channel protein 2	200	0.670032	8.22222	0.000625127	0.000385064	6.3	0.000929233	0.00158927	-1.92222
Mucin-21	76	0.67067	2.44444	0.00017645	0.000234399	2.7	0.000267108	0.000370118	0.255556
Dynein light chain 1, cytoplasmic	54	0.674513	2.44444	0.000182206	0.00015484	1.6	0.000168276	0.000202144	-0.844444
Fascin	26	0.676755	0.888889	6.179e-05	0.000104641	0.9	9.61911e-05	0.000148917	0.0111111
Kallikrein-11	38	0.679371	1.11111	8.7113e-05	0.00010874	1.4	0.000131998	0.000178373	0.288889
Immunoglobulin heavy variable 5-10-1	12	0.683214	0.444444	3.55134e-05	5.75995e-05	0.4	5.81765e-05	0.00013627	-0.0444444
Protein S100-A6	212	0.684192	7.77778	0.000586116	0.000287245	7.1	0.000824183	0.00112392	-0.677778
Vitamin D-binding protein	204	0.684192	5.77778	0.000424255	0.000423677	7.6	0.000835215	0.00114377	1.82222
Hemoglobin subunit delta	4708	0.687916	253.556	0.0188128	0.0275355	121.3	0.0145691	0.0288566	-132.256
Keratin, type II cytoskeletal 6A	23684	0.688646	967.333	0.0692996	0.0282255	748.9	0.075911	0.0304444	-218.433
Histone H2B type 1-B	1085	0.688646	45.3333	0.00341688	0.00142144	33.85	0.00364078	0.00222929	-11.4833
Histone H2A type 1	924	0.688646	40.7778	0.00308943	0.00144278	27.85	0.00322241	0.00180994	-12.9278
Guanine nucleotide-binding protein G(I)/G(S)/G(T) subunit beta-2	38	0.692453	1.11111	8.04294e-05	9.87577e-05	1.4	0.00013546	0.000188948	0.288889
Ubiquitin carboxyl-terminal hydrolase 5	14	0.693737	0.666667	4.90587e-05	0.000147176	0.4	4.00797e-05	8.98236e-05	-0.266667
Ras-related protein Rab-13	9	0.693737	0.444444	3.30004e-05	9.90012e-05	0.25	3.1713e-05	7.22057e-05	-0.194444
Coronin-1A	324	0.713839	12.2222	0.000949661	0.0012229	10.7	0.0012096	0.0016885	-1.52222
Rho-related GTP-binding protein RhoG	16	0.714271	0.888889	6.9957e-05	0.000139102	0.4	4.1654e-05	8.74687e-05	-0.488889
Transmembrane protein 43	32	0.717869	0.888889	6.06061e-05	9.45903e-05	1.2	0.000136176	0.000309938	0.311111
Cytidine deaminase	98	0.719672	3.55556	0.000254604	0.000249819	3.3	0.000318919	0.000316404	-0.255556
Apolipoprotein B-100	138	0.720351	5.33333	0.000407564	0.000873999	4.5	0.000521369	0.00166294	-0.833333
Histidine-rich glycoprotein	40	0.720351	0.888889	6.8327e-05	0.000157682	1.6	0.000169396	0.000653363	0.711111
Apolipoprotein(a)	14	0.720351	0.666667	4.84517e-05	0.000103936	0.4	5.00046e-05	0.000136552	-0.266667
ATP synthase F(0) complex subunit B1, mitochondrial	14	0.720351	0.666667	5.06867e-05	0.000106317	0.4	4.35619e-05	0.000112386	-0.266667
60S ribosomal protein L3	112	0.720891	4.22222	0.000305976	0.000277498	3.7	0.000382692	0.000357831	-0.522222
Carcinoembryonic antigen-related cell adhesion molecule 1	84	0.722524	3.77778	0.000291272	0.000155858	2.5	0.000335439	0.000439204	-1.27778
Desmocollin-2	424	0.723019	18.6667	0.00138538	0.000518288	12.8	0.00122887	0.00109122	-5.86667
Nesprin-1	14	0.723528	0.222222	1.33383e-05	4.00148e-05	0.6	5.32461e-05	0.000141073	0.377778
IQ motif and SEC7 domain-containing protein 1	8	0.723528	0.222222	1.33383e-05	4.00148e-05	0.3	3.25584e-05	8.06023e-05	0.0777778
40S ribosomal protein S15a	8	0.723528	0.222222	1.33383e-05	4.00148e-05	0.3	3.37939e-05	8.36594e-05	0.0777778
Protein FAM83H	12	0.723528	0.222222	1.63546e-05	4.90638e-05	0.5	3.9035e-05	9.75488e-05	0.277778
Guanylate-binding protein 4	8	0.723528	0.111111	8.13682e-06	2.44105e-05	0.35	3.90851e-05	9.66654e-05	0.238889
Cytochrome c oxidase subunit 7A2, mitochondrial	12	0.723528	0.222222	1.62732e-05	4.88197e-05	0.5	0.000126844	0.0004343	0.277778
Protein FAM162A	10	0.723528	0.222222	1.76863e-05	5.30588e-05	0.4	6.49414e-05	0.000171758	0.177778
Immunoglobulin heavy variable 3-53	19	0.723528	0.444444	3.47044e-05	0.000104113	0.75	8.73754e-05	0.000243454	0.305556
Ketosamine-3-kinase	10	0.723528	0.222222	1.73531e-05	5.20594e-05	0.4	3.54342e-05	8.68786e-05	0.177778
Transforming acidic coiled-coil-containing protein 2	8	0.723528	0.222222	1.84794e-05	5.54382e-05	0.3	3.05613e-05	7.52425e-05	0.0777778
Annexin A11	188	0.723543	8.88889	0.000697871	0.000469705	5.4	0.000660408	0.000561253	-3.48889
D-3-phosphoglycerate dehydrogenase	430	0.723641	15.5556	0.00115042	0.000614564	14.5	0.00144007	0.00110201	-1.05556
Histone H1.0	242	0.723641	9.11111	0.00065427	0.000435849	8	0.00083671	0.000695033	-1.11111
14-3-3 protein zeta/delta	1998	0.723674	88.1111	0.00652495	0.001572	60.25	0.0063856	0.00284438	-27.8611
Histone H2A type 1-D	880	0.723674	38.1111	0.00288131	0.00123825	26.85	0.00311652	0.00181144	-11.2611
L-lactate dehydrogenase C chain	10	0.729869	0.333333	2.25726e-05	3.40376e-05	0.35	3.62693e-05	8.2215e-05	0.0166667
Glutathione S-transferase omega-1	28	0.729869	0.888889	6.73322e-05	0.00011173	1	0.000115398	0.000247981	0.111111
26S proteasome regulatory subunit 6A	46	0.731756	2	0.000146258	0.000148362	1.4	0.00012684	0.000186898	-0.6
Ras-related protein Rab-12	15	0.731756	0.555556	4.04506e-05	5.49986e-05	0.5	5.8124e-05	7.9563e-05	-0.0555556
Ras-related protein Rab-4A	15	0.731756	0.555556	3.85488e-05	5.06181e-05	0.5	5.8124e-05	7.9563e-05	-0.0555556
Transthyretin	206	0.741105	9.77778	0.00072529	0.000708455	5.9	0.000681643	0.000799903	-3.87778
Haptoglobin	896	0.741105	32.7778	0.00248525	0.0030331	30.05	0.00345211	0.00408492	-2.72778
Bactericidal permeability-increasing protein	142	0.75271	6.66667	0.000518279	0.000536456	4.1	0.000478875	0.000565009	-2.56667
Ras-related protein Ral-A	20	0.75359	0.666667	4.21267e-05	8.73242e-05	0.7	7.7375e-05	0.000146392	0.0333333
Phospholipase B-like 1	82	0.754405	2.88889	0.000225628	0.000252118	2.8	0.000424677	0.000717045	-0.0888889
60 kDa heat shock protein, mitochondrial	92	0.755767	3.55556	0.000276353	0.000265977	3	0.00036547	0.000391958	-0.555556
Transforming protein RhoA	143	0.759262	6.44444	0.000498452	0.000250963	4.25	0.000460662	0.000324973	-2.19444
Actin, cytoplasmic 1	5196	0.75929	214.667	0.0162364	0.005286	163.2	0.0178973	0.00757051	-51.4667
Glutathione S-transferase P	1114	0.75929	45.5556	0.00342701	0.00138953	35.2	0.00372863	0.00150099	-10.3556
Cathepsin G	820	0.75929	32.2222	0.00251362	0.00188362	26.5	0.00301493	0.00259034	-5.72222
Delta-aminolevulinic acid dehydratase	22	0.764515	1.33333	0.000101946	0.00021863	0.5	6.0022e-05	0.000134544	-0.833333
Alpha-1B-glycoprotein	98	0.766355	3.55556	0.000263356	0.000496133	3.3	0.000359442	0.000728327	-0.255556
Putative heat shock protein HSP 90-beta 4	66	0.772756	2.66667	0.000204464	0.000145905	2.1	0.000215488	0.000277709	-0.566667
Ras-related protein Rab-5A	11	0.774578	0.333333	2.25782e-05	4.57414e-05	0.4	4.30343e-05	0.000142255	0.0666667
Guanylate-binding protein 7	9	0.774578	0.444444	2.96115e-05	5.91284e-05	0.25	2.77739e-05	7.01837e-05	-0.194444
Ras-related protein Rab-5B	10	0.774578	0.444444	3.18177e-05	6.41871e-05	0.3	3.03349e-05	7.72099e-05	-0.144444
40S ribosomal protein S27-like	10	0.774578	0.444444	3.40408e-05	6.76141e-05	0.3	2.81855e-05	7.02753e-05	-0.144444
40S ribosomal protein S27	5	0.774578	0.222222	1.70209e-05	3.3808e-05	0.15	1.40932e-05	3.51389e-05	-0.0722222
60S ribosomal protein L35a	18	0.774578	0.666667	5.385e-05	0.000113413	0.6	6.0176e-05	0.000155351	-0.0666667
Interleukin-18	164	0.776357	5.33333	0.000394269	0.000264119	5.8	0.000560483	0.000589401	0.466667
Myeloblastin	286	0.776357	11.1111	0.000866655	0.000976834	9.3	0.00110397	0.00124254	-1.81111
Histone H3.1t	150	0.77703	6.66667	0.000505225	0.000397133	4.5	0.000488611	0.00031493	-2.16667
Core histone macro-H2A.2	25	0.780057	1	7.47586e-05	7.31213e-05	0.8	0.000100217	0.000149128	-0.2
Trifunctional enzyme subunit beta, mitochondrial	8	0.783211	0.222222	1.63546e-05	4.90638e-05	0.3	4.99644e-05	0.00015043	0.0777778
GDP-L-fucose synthase	12	0.783211	0.222222	1.62732e-05	4.88197e-05	0.5	3.96128e-05	0.000102948	0.277778
Serine/threonine-protein phosphatase PP1-gamma catalytic subunit	6	0.783211	0.111111	1.00234e-05	3.00702e-05	0.25	3.55e-05	0.000114717	0.138889
Serine/threonine-protein phosphatase PP1-alpha catalytic subunit	6	0.783211	0.111111	1.00234e-05	3.00702e-05	0.25	3.55e-05	0.000114717	0.138889
Interleukin-36 gamma	10	0.783211	0.222222	1.84794e-05	5.54382e-05	0.4	4.14275e-05	0.000115877	0.177778
Metabotropic glutamate receptor 3	7	0.783211	0.222222	1.84794e-05	5.54382e-05	0.25	2.2326e-05	5.64534e-05	0.0277778
Protein transport protein Sec61 subunit beta	38	0.787058	1.55556	0.000116129	0.000165251	1.2	0.00010918	0.000182337	-0.355556
Clathrin heavy chain 2	14	0.787058	0.444444	3.12087e-05	3.73041e-05	0.5	6.55181e-05	0.000125639	0.0555556
Small proline-rich protein 2F	171	0.792403	7.55556	0.000581763	0.00061124	5.15	0.000494009	0.000404638	-2.40556
ADP-ribosylation factor 1	43	0.794031	1.88889	0.000141773	9.99129e-05	1.3	0.000145364	0.000152563	-0.588889
Plastin-2	377	0.794031	10.5556	0.000810928	0.00103075	14.1	0.00156421	0.00235098	3.54444
Kallikrein-6	230	0.794557	9.55556	0.000748644	0.00094021	7.2	0.000772125	0.000720542	-2.35556
Histone H2B type 3-B	1004	0.795425	41.5556	0.0031422	0.00131029	31.5	0.0034132	0.00206189	-10.0556
ATP synthase subunit beta, mitochondrial	678	0.795425	30.4444	0.00229122	0.00102453	20.2	0.00247612	0.00188465	-10.2444
Elongation factor 1-gamma	148	0.795425	6	0.0004424	0.000231009	4.7	0.000492391	0.000298004	-1.3
Talin-1	62	0.795871	4.66667	0.000358862	0.00082461	1	0.000113798	0.000273324	-3.66667
RasGAP-activating-like protein 1	17	0.795871	0.666667	4.94108e-05	7.42905e-05	0.55	5.82601e-05	9.39242e-05	-0.116667
Matrix metalloproteinase-9	206	0.796155	5.77778	0.000459592	0.000811362	7.7	0.000845073	0.00135881	1.92222
Dual specificity protein phosphatase 14	22	0.801716	0.666667	4.42394e-05	9.6269e-05	0.8	7.13372e-05	0.000147698	0.133333
Actin-related protein 3C	24	0.806867	1	7.26651e-05	6.27975e-05	0.75	9.33379e-05	9.92571e-05	-0.25
4-trimethylaminobutyraldehyde dehydrogenase	152	0.811742	6.88889	0.000516773	0.000405256	4.5	0.000525161	0.000521946	-2.38889
Myosin light chain 6B	142	0.813641	5.55556	0.000411387	0.000253529	4.6	0.000500693	0.000223512	-0.955556
Stress-70 protein, mitochondrial	39	0.819278	2	0.000147841	0.000204707	1.05	0.000120529	0.000162492	-0.95
60S ribosomal protein L23a	14	0.829928	0.444444	2.87896e-05	5.7325e-05	0.5	4.81442e-05	0.000127219	0.0555556
Non-POU domain-containing octamer-binding protein	10	0.829928	0.444444	2.87896e-05	5.7325e-05	0.3	3.27357e-05	8.01098e-05	-0.144444
Myomesin-3	10	0.829928	0.444444	2.96929e-05	5.93095e-05	0.3	3.73315e-05	9.49341e-05	-0.144444
Calcium-activated potassium channel subunit alpha-1	10	0.829928	0.444444	3.37077e-05	6.69244e-05	0.3	3.25039e-05	7.94249e-05	-0.144444
Glycophorin-A	20	0.829928	0.444444	3.27743e-05	6.50365e-05	0.8	9.76396e-05	0.000244317	0.355556
Apolipoprotein E	40	0.829928	0.888889	6.8327e-05	0.000157682	1.6	0.000186153	0.000495186	0.711111
Hemoglobin subunit epsilon	245	0.830265	13	0.000977276	0.00135063	6.4	0.000761908	0.00127107	-6.6
ADP-ribosylation factor 3	78	0.830851	3.33333	0.000250404	0.000191529	2.4	0.000269372	0.000288038	-0.933333
Neutrophil elastase	898	0.831595	25.1111	0.00193948	0.00213424	33.6	0.00372689	0.00483259	8.48889
Keratin, type II cytoskeletal 6B	27214	0.832004	1077.67	0.0769053	0.030194	875.75	0.0875924	0.0375353	-201.917
Desmoglein-3	1305	0.832004	55.2222	0.00412754	0.0014291	40.4	0.00405665	0.00231785	-14.8222
Histone H2B type 1-A	474	0.832004	19.6667	0.00149103	0.000866459	14.85	0.00154865	0.00113502	-4.81667
Phosphoglycerate mutase 2	198	0.832004	8.44444	0.000632277	0.000143246	6.1	0.000648382	0.000399569	-2.34444
Myosin-11	222	0.832004	9.33333	0.000702832	0.000304372	6.9	0.000746387	0.000563786	-2.43333
Heat shock protein beta-8	20	0.834118	0.888889	6.179e-05	0.000104641	0.6	5.98147e-05	0.000123226	-0.288889
Nicotinate phosphoribosyltransferase	24	0.834118	0.888889	5.94799e-05	9.32249e-05	0.8	8.27216e-05	0.000171509	-0.0888889
Heme oxygenase 2	24	0.834118	0.888889	6.03832e-05	9.41274e-05	0.8	7.74165e-05	0.000153108	-0.0888889
Immunoglobulin kappa variable 1-33	68	0.834118	3.77778	0.00028625	0.000571008	1.7	0.000212375	0.000473935	-2.07778
Plasminogen activator inhibitor 2	36	0.836275	1.33333	0.000105836	0.000147373	1.2	0.000131843	0.000187658	-0.133333
Rho GTPase-activating protein 1	26	0.845744	0.888889	6.59932e-05	7.84217e-05	0.9	9.37011e-05	0.000181153	0.0111111
60S ribosomal protein L11	106	0.848883	4.44444	0.000328274	0.000210678	3.3	0.00033288	0.000336046	-1.14444
Protein S100-A2	304	0.849795	12	0.000888039	0.000606688	9.8	0.00111406	0.00113667	-2.2
Plasminogen	52	0.85002	2.22222	0.000168331	0.00029993	1.6	0.000177836	0.000263019	-0.622222
Immunoglobulin kappa variable 2D-26	10	0.850606	0.333333	2.495e-05	5.2376e-05	0.35	3.95946e-05	9.01139e-05	0.0166667
Immunoglobulin kappa variable 2D-29	10	0.850606	0.333333	2.495e-05	5.2376e-05	0.35	3.95946e-05	9.01139e-05	0.0166667
Immunoglobulin heavy variable 3-11	26	0.856502	0.666667	5.03099e-05	5.43807e-05	1	0.000132291	0.000200937	0.333333
Hemoglobin subunit gamma-1	437	0.867586	24.7778	0.00185967	0.00269753	10.7	0.00130141	0.00271156	-14.0778
Hemoglobin subunit gamma-2	333	0.867586	17.8889	0.00134437	0.00189735	8.6	0.00103873	0.0019905	-9.28889
Protein NDRG1	206	0.86863	8.88889	0.000625091	0.000509211	6.3	0.000623879	0.000551835	-2.58889
Tubulin beta-6 chain	432	0.868935	18.6667	0.00140099	0.000566732	13.2	0.00133475	0.000866877	-5.46667
Tubulin beta-4B chain	994	0.868951	42	0.00314035	0.00107509	30.8	0.00316931	0.00169464	-11.2
Immunoglobulin gamma-1 heavy chain	4122	0.868951	170.222	0.0129399	0.00425702	129.5	0.0140838	0.0121617	-40.7222
Hemoglobin subunit beta	9467	0.868951	465	0.0338887	0.0454179	264.1	0.0309802	0.0499762	-200.9
Histone H2A.J	1668	0.868951	71.7778	0.00540573	0.00214128	51.1	0.0059428	0.00349312	-20.6778
Histone H2A type 1-H	876	0.868951	38	0.00287038	0.0012127	26.7	0.00309895	0.00177707	-11.3
Keratin, type II cytoskeletal 8	458	0.868951	19.2222	0.0014267	0.000327282	14.25	0.00159159	0.00109435	-4.97222
WD repeat-containing protein 1	264	0.868951	11.7778	0.000881571	0.00035353	7.9	0.00082255	0.000429203	-3.87778
Calreticulin	352	0.868951	14.8889	0.00114029	0.000437934	10.9	0.00109104	0.000641106	-3.98889
Keratinocyte differentiation-associated protein	74	0.871243	1.11111	8.48643e-05	0.000110688	3.2	0.000289686	0.000637828	2.08889
Inter-alpha-trypsin inhibitor heavy chain H4	176	0.876825	6.22222	0.000475562	0.000872627	6	0.000680766	0.00164871	-0.222222
UDP-glucose 6-dehydrogenase	24	0.88109	1.11111	7.85076e-05	0.000147317	0.7	7.61727e-05	0.000160953	-0.411111
Immunoglobulin kappa variable 1-39	26	0.88109	1.44444	0.000109542	0.000219013	0.65	8.3254e-05	0.000171815	-0.794444
Immunoglobulin kappa variable 1-16	26	0.88109	1.44444	0.000109542	0.000219013	0.65	8.3254e-05	0.000171815	-0.794444
Immunoglobulin kappa variable 1-17	26	0.88109	1.44444	0.000109542	0.000219013	0.65	8.3254e-05	0.000171815	-0.794444
Immunoglobulin kappa variable 1-27	26	0.88109	1.44444	0.000109542	0.000219013	0.65	8.3254e-05	0.000171815	-0.794444
Immunoglobulin kappa variable 1D-16	26	0.88109	1.44444	0.000109542	0.000219013	0.65	8.3254e-05	0.000171815	-0.794444
Serine/threonine-protein kinase OSR1	22	0.88109	0.888889	6.64289e-05	0.000111034	0.7	7.44822e-05	0.000147378	-0.188889
Aconitate hydratase, mitochondrial	28	0.885722	0.888889	6.66495e-05	0.000115502	1	0.000113109	0.000213935	0.111111
Ubiquitin-60S ribosomal protein L40	386	0.887523	18.2222	0.0012909	0.000957256	11.1	0.0011588	0.000816734	-7.12222
Ubiquitin-40S ribosomal protein S27a	193	0.887523	9.11111	0.000645666	0.000478877	5.55	0.00057957	0.00040855	-3.56111
Polyubiquitin-B	193	0.887523	9.11111	0.000645666	0.000478877	5.55	0.00057957	0.00040855	-3.56111
Polyubiquitin-C	193	0.887523	9.11111	0.000645666	0.000478877	5.55	0.00057957	0.00040855	-3.56111
Serpin B12	54	0.889478	2.66667	0.000184377	0.00031025	1.5	0.000141894	0.000245436	-1.16667
Band 3 anion transport protein	382	0.889478	23.5556	0.00178892	0.00323953	8.5	0.00102309	0.0027994	-15.0556
Cysteine and glycine-rich protein 1	10	0.893611	0.666667	4.88147e-05	0.000146444	0.2	1.64498e-05	5.1254e-05	-0.466667
40S ribosomal protein S25	10	0.893611	0.666667	4.94981e-05	0.000148494	0.2	1.47922e-05	4.56027e-05	-0.466667
Ubiquitin thioesterase OTUB1	38	0.895109	1.33333	9.25317e-05	0.000126134	1.3	0.00012458	0.000180938	-0.0333333
Ras-related protein Ral-B	14	0.900077	0.777778	4.77373e-05	0.000119373	0.35	3.86898e-05	7.32008e-05	-0.427778
V-set and immunoglobulin domain-containing protein 10-like	20	0.900077	0.666667	4.43617e-05	9.03212e-05	0.7	6.16067e-05	0.00012939	0.0333333
40S ribosomal protein S23	20	0.900077	0.666667	5.385e-05	0.000113413	0.7	5.98791e-05	0.00011322	0.0333333
Cytochrome c oxidase subunit 4 isoform 1, mitochondrial	56	0.90047	2.44444	0.00018122	0.000222125	1.7	0.000170698	0.000212627	-0.744444
Carbonic anhydrase 1	1306	0.901697	73.1111	0.00550887	0.0091244	32.4	0.00392379	0.00930267	-40.7111
POTE ankyrin domain family member E	2690	0.906186	116	0.00875866	0.00346148	82.3	0.00889859	0.00448216	-33.7
Hemoglobin subunit alpha	17538	0.906186	879.667	0.0622707	0.0879054	481.05	0.0539712	0.0999079	-398.617
Elongation factor 1-alpha 1	1238	0.906186	53.3333	0.00396928	0.00179198	37.9	0.0038957	0.00167477	-15.4333
Tubulin beta-2A chain	641	0.906186	26.7778	0.00198382	0.000583579	20	0.00208983	0.00117328	-6.77778
Histone H2A type 1-C	796	0.906186	33.3333	0.00252805	0.00112497	24.8	0.00286701	0.0016992	-8.53333
Radixin	116	0.906186	5.22222	0.000396543	0.000158266	3.45	0.000387514	0.000151195	-1.77222
14-3-3 protein eta	234	0.906186	10.3333	0.000776749	0.000239398	7.05	0.000726432	0.00039568	-3.28333
Immunoglobulin kappa variable 1-5	24	0.920461	0.888889	6.72492e-05	0.000133532	0.8	8.79131e-05	0.000215119	-0.0888889
60S ribosomal protein L24	22	0.920461	0.888889	6.85042e-05	0.000160112	0.7	5.84867e-05	0.00012129	-0.188889
Heat shock 70 kDa protein 4	18	0.920461	0.666667	5.54168e-05	0.000115243	0.6	5.07224e-05	0.000115013	-0.0666667
Alpha-1-antitrypsin	976	0.924099	52	0.0038894	0.00572016	25.4	0.00287564	0.00665681	-26.6
26S proteasome regulatory subunit 10B	22	0.928484	0.666667	4.96577e-05	7.60081e-05	0.8	6.55076e-05	0.000129363	0.133333
Immunoglobulin heavy variable 3-20	44	0.938227	1.33333	0.000100616	0.000108757	1.6	0.000221122	0.000378788	0.266667
Brain acid soluble protein 1	132	0.939294	6	0.000454188	0.000571655	3.9	0.000454388	0.000572008	-2.1
Neutrophil defensin 3	1144	0.943236	46.2222	0.00361528	0.00376163	36.4	0.00382962	0.00524904	-9.82222
Serine/threonine-protein phosphatase 2A 65 kDa regulatory subunit A alpha isoform	134	0.943489	5.55556	0.000401931	0.000218912	4.2	0.000417836	0.000367291	-1.35556
Transaldolase	254	0.9436	8	0.000600198	0.000311443	9.1	0.000961017	0.00104201	1.1
Heat shock protein beta-1	7400	0.943628	325.556	0.024201	0.00590427	223.5	0.0238857	0.00787441	-102.056
Keratin, type II cytoskeletal 6C	21441	0.943628	875.444	0.0627874	0.0260054	678.1	0.0679545	0.0285568	-197.344
Histone H4	1916	0.943628	83.3333	0.0063821	0.00337659	58.3	0.00630577	0.00302185	-25.0333
Histone H2A type 1-B/E	795	0.943628	33.1111	0.00251174	0.00111203	24.85	0.002873	0.00171321	-8.26111
Apolipoprotein A-II	130	0.958795	5.11111	0.00038385	0.000553039	4.2	0.000478961	0.000849605	-0.911111
Lymphocyte antigen 6D	64	0.961004	2.22222	0.000178179	0.000175186	2.2	0.000205708	0.000245607	-0.0222222
Azurocidin	374	0.962355	17.5556	0.00136624	0.00154196	10.8	0.00120646	0.00121579	-6.75556
ADP/ATP translocase 2	5	0.964443	0.222222	1.6501e-05	4.95031e-05	0.15	1.7996e-05	6.30987e-05	-0.0722222
NF-kappa-B-repressing factor	6	0.964443	0.222222	1.76863e-05	5.30588e-05	0.2	1.56786e-05	4.85658e-05	-0.0222222
Filaggrin-2	30	0.964443	0.222222	2.00462e-05	6.01386e-05	1.4	0.000110068	0.000452504	1.17778
Immunoglobulin heavy variable 4-61	16	0.973448	0.444444	3.63194e-05	7.25674e-05	0.6	6.30322e-05	0.000150689	0.155556
26S proteasome non-ATPase regulatory subunit 2	20	0.973448	0.444444	3.85256e-05	7.65281e-05	0.8	6.34964e-05	0.000139429	0.355556
Acylamino-acid-releasing enzyme	12	0.973448	0.444444	3.49804e-05	6.95547e-05	0.4	3.22771e-05	6.657e-05	-0.0444444
Dolichyl-diphosphooligosaccharide--protein glycosyltransferase subunit 1	24	0.976133	0.666667	4.52906e-05	6.83216e-05	0.9	9.09616e-05	0.00020446	0.233333
Neutrophil collagenase	30	0.977069	1.33333	0.000103241	0.000172432	0.9	0.00010084	0.000171888	-0.433333
ADP-ribosylation factor 5	30	0.977069	1.33333	9.87907e-05	0.000194075	0.9	9.17536e-05	0.000169705	-0.433333
Cytoplasmic dynein 1 heavy chain 1	26	0.977827	0.888889	6.3547e-05	7.59758e-05	0.9	7.84627e-05	0.000132334	0.0111111
Leukotriene A-4 hydrolase	38	0.979391	1.33333	0.000107494	0.000116325	1.3	0.000139077	0.000208965	-0.0333333
Tumor protein p63-regulated gene 1 protein	70	0.980664	3.55556	0.000238455	0.00028723	1.9	0.000185665	0.000188128	-1.65556
Neutrophil defensin 1	566	0.981064	23	0.00180066	0.00186394	17.95	0.00189042	0.00256218	-5.05
Cellular retinoic acid-binding protein 2	1310	0.981195	55.1111	0.00419042	0.00166952	40.7	0.00409351	0.00187712	-14.4111
Tubulin beta-2B chain	1129	0.981195	46.6667	0.0034754	0.00108043	35.45	0.00369148	0.00205386	-11.2167
Putative elongation factor 1-alpha-like 3	2372	0.981195	103.556	0.00768375	0.0033865	72	0.00741831	0.00319177	-31.5556
Chloride intracellular channel protein 1	248	1	10.4444	0.000788694	0.000276473	7.7	0.000755101	0.000431215	-2.74444
Calnexin	94	1	4	0.000301379	0.000276074	2.9	0.000352134	0.000398884	-1.1
Kallikrein-13	490	1	21.7778	0.00170136	0.00141871	14.7	0.00151979	0.00104909	-7.07778
Apolipoprotein A-I	1126	1	55.7778	0.00415504	0.00581719	31.2	0.00342912	0.0062102	-24.5778
Keratin, type I cytoskeletal 24	10	1	0.222222	1.33383e-05	4.00148e-05	0.4	4.39349e-05	0.000160959	0.177778
F-actin-capping protein subunit alpha-2	18	1	0.666667	4.58831e-05	0.000100782	0.6	5.51418e-05	0.000128276	-0.0666667
Complement C5	10	1	0.222222	1.33383e-05	4.00148e-05	0.4	4.26395e-05	0.000146656	0.177778
Antileukoproteinase	188	1	3.77778	0.000284541	0.000460463	7.7	0.000668597	0.00159683	3.92222
Myeloid cell nuclear differentiation antigen	70	1	2.66667	0.000211957	0.000354489	2.3	0.000249544	0.000441317	-0.366667
Metalloproteinase inhibitor 1	18	1	0.444444	3.25448e-05	9.76344e-05	0.7	5.9597e-05	0.000205307	0.255556
Hemoglobin subunit zeta	162	1	8.66667	0.000651474	0.000981037	4.2	0.000517328	0.000972022	-4.46667
Programmed cell death protein 6	8	1	0.222222	1.62732e-05	4.88197e-05	0.3	3.91172e-05	0.00013048	0.0777778
Immunoglobulin heavy variable 4-34	15	1	0.333333	2.8183e-05	6.20123e-05	0.6	6.30322e-05	0.000150689	0.266667
Immunoglobulin heavy variable 4-39	15	1	0.333333	2.8183e-05	6.20123e-05	0.6	6.30322e-05	0.000150689	0.266667
Immunoglobulin heavy variable 4-59	15	1	0.333333	2.8183e-05	6.20123e-05	0.6	6.30322e-05	0.000150689	0.266667
Immunoglobulin heavy variable 4-30-4	15	1	0.333333	2.8183e-05	6.20123e-05	0.6	6.30322e-05	0.000150689	0.266667
Immunoglobulin heavy variable 4-38-2	15	1	0.333333	2.8183e-05	6.20123e-05	0.6	6.30322e-05	0.000150689	0.266667
Calcium signal-modulating cyclophilin ligand	6	1	0.222222	1.62732e-05	4.88197e-05	0.2	2.25037e-05	6.94505e-05	-0.0222222
Coiled-coil domain-containing protein 6	6	1	0.222222	1.54513e-05	4.63539e-05	0.2	2.2691e-05	6.99264e-05	-0.0222222
ALK tyrosine kinase receptor	6	1	0.222222	2.00462e-05	6.01386e-05	0.2	2.31103e-05	7.11626e-05	-0.0222222
Adipocyte plasma membrane-associated protein	6	1	0.222222	1.84794e-05	5.54382e-05	0.2	2.54643e-05	7.86062e-05	-0.0222222
Secreted Ly-6/uPAR domain-containing protein 2	6	1	0.222222	1.6501e-05	4.95031e-05	0.2	2.145e-05	6.87054e-05	-0.0222222
X-ray repair cross-complementing protein 5	6	1	0.222222	1.6501e-05	4.95031e-05	0.2	2.54643e-05	7.86062e-05	-0.0222222
Aldehyde dehydrogenase, mitochondrial	6	1	0.222222	1.84794e-05	5.54382e-05	0.2	3.0429e-05	9.42033e-05	-0.0222222
Chromodomain-helicase-DNA-binding protein 1-like	6	1	0.222222	1.84794e-05	5.54382e-05	0.2	2.46616e-05	7.59141e-05	-0.0222222
Zinc finger protein 28	6	1	0.222222	1.6501e-05	4.95031e-05	0.2	2.08485e-05	6.51595e-05	-0.0222222
Gastricsin	14	1	0.444444	3.30004e-05	9.90012e-05	0.5	4.09879e-05	0.000127542	0.0555556
Olfactomedin-4	6	1	0.222222	1.84794e-05	5.54382e-05	0.2	2.24901e-05	6.94118e-05	-0.0222222
Transient receptor potential cation channel subfamily V member 3	6	1	0.222222	1.73531e-05	5.20594e-05	0.2	1.9328e-05	5.99565e-05	-0.0222222
Immunoglobulin delta heavy chain	8	1	0.222222	1.6501e-05	4.95031e-05	0.3	3.46907e-05	0.000109292	0.0777778
Immunoglobulin heavy constant delta	4	1	0.111111	8.25074e-06	2.47522e-05	0.15	1.73464e-05	5.46497e-05	0.0388889
Clathrin interactor 1	6	1	0.222222	1.76863e-05	5.30588e-05	0.2	2.20473e-05	6.78738e-05	-0.0222222
Ras-related protein Rab-7a	6	1	0.222222	1.76863e-05	5.30588e-05	0.2	2.16899e-05	6.68077e-05	-0.0222222
