# Supplementary material for: Syntrophic bacterial and host–microbe interactions in bacterial vaginosis
Source: ISME J. 2025 Jun 27;19(1):wraf055. doi: 10.1093/ismejo/wraf055 (PMC12208373; doi:10.1093/ismejo/wraf055)
Supplement: Table_S3_wraf055 [file table_s3_wraf055.xlsx]

## Sheet: protein_summary_bacteria_strict
ID	Protein	Taxa	BV- Count	BV+ Count	Total Count
WP_004108134.1	ABC transporter substrate-binding protein	Gardnerella swidsinskii	0	988	988
WP_064621647.1	MULTISPECIES: ABC transporter substrate-binding protein	Gardnerella swidsinskii	0	988	988
WP_064340169.1	ABC transporter substrate-binding protein	Gardnerella leopoldii	0	960	960
WP_004111342.1	MULTISPECIES: phosphoketolase family protein	Gardnerella leopoldii;Gardnerella swidsinskii	2	911	913
WP_102155818.1	extracellular solute-binding protein	Gardnerella swidsinskii	0	905	905
WP_116437887.1	phosphoketolase family protein	Gardnerella vaginalis;Gardnerella genomosp14	2	900	902
WP_016637194.1	D-xylulose 5-phosphate/D-fructose 6-phosphate phosphoketolase	Gardnerella genomosp7	2	900	902
tr|S4H6F0|S4H6F0_GARVA	Probable phosphoketolase	Gardnerella vaginalis;Gardnerella genomosp2;Gardnerella genomosp3;Gardnerella genomosp15;Gardnerella genomosp16	2	899	901
tr|S4GXU6|S4GXU6_GARVA	D-xylulose 5-phosphate/D-fructose 6-phosphate phosphoketolase	Gardnerella vaginalis	2	898	900
WP_075038545.1	phosphoketolase family protein	Gardnerella vaginalis	2	898	900
WP_041160490.1	phosphoketolase	Gardnerella swidsinskii	2	897	899
WP_004124987.1	phosphoketolase	Gardnerella genomosp2	2	897	899
RFT40006.1	phosphoketolase	Gardnerella vaginalis	2	896	898
WP_060785539.1	phosphoketolase	Gardnerella genomosp3	2	896	898
tr|I4LRQ9|I4LRQ9_GARVA	Putative sugar-binding secreted protein	Gardnerella leopoldii	0	898	898
WP_116689669.1	phosphoketolase	Gardnerella genomosp15	2	895	897
WP_004128025.1	phosphoketolase family protein	Gardnerella genomosp8;Gardnerella genomosp10	2	886	888
WP_102694818.1	phosphoketolase	Gardnerella genomosp8	2	885	887
WP_116438546.1	phosphoketolase family protein	Gardnerella piotii	2	873	875
WP_064623016.1	phosphoketolase	Gardnerella vaginalis	2	867	869
WP_075523262.1	phosphoketolase	Gardnerella genomosp12	2	864	866
WP_115757206.1	phosphoketolase family protein	Gardnerella genomosp17	2	861	863
tr|S4HCA4|S4HCA4_GARVA	D-xylulose 5-phosphate/D-fructose 6-phosphate phosphoketolase (Fragment)	Gardnerella genomosp3	2	860	862
tr|S4HHV2|S4HHV2_GARVA	Probable phosphoketolase	Gardnerella piotii	2	859	861
WP_103085109.1	phosphoketolase	Gardnerella genomosp13	2	859	861
tr|D6SV64|D6SV64_GARVA	Maltose-binding periplasmic protein	Gardnerella leopoldii	0	853	853
tr|U6S9B8|U6S9B8_GARVA	D-xylulose 5-phosphate/D-fructose 6-phosphate phosphoketolase	Gardnerella piotii	1	814	815
tr|S4GWJ7|S4GWJ7_GARVA	D-xylulose 5-phosphate/D-fructose 6-phosphate phosphoketolase (Fragment)	Gardnerella genomosp3	2	756	758
WP_116285999.1	phosphoketolase family protein	Gardnerella piotii	1	728	729
WP_060787363.1	phosphoketolase	Gardnerella genomosp11	1	703	704
tr|S4GTL3|S4GTL3_GARVA	D-xylulose 5-phosphate/D-fructose 6-phosphate phosphoketolase (Fragment)	Gardnerella genomosp2	2	697	699
WP_115793851.1	phosphoketolase family protein	Gardnerella genomosp15	0	687	687
tr|I4MF07|I4MF07_GARVA	Putative phosphoketolase	Gardnerella genomosp9	0	600	600
tr|S4HIU2|S4HIU2_GARVA	D-xylulose 5-phosphate/D-fructose 6-phosphate phosphoketolase	Gardnerella piotii;Gardnerella genomosp9	0	556	556
WP_004118785.1	MULTISPECIES: elongation factor Tu	Gardnerella leopoldii;Gardnerella swidsinskii;Terrabacteria group	4	548	552
RFT25423.1	phosphoketolase, partial	Gardnerella vaginalis	1	543	544
WP_119675626.1	transaldolase	Gardnerella vaginalis	7	527	534
WP_012914535.1	ABC transporter substrate-binding protein	Gardnerella swidsinskii	1	531	532
tr|S4GZ26|S4GZ26_GARVA	Transaldolase	Gardnerella vaginalis;Gardnerella genomosp2;Gardnerella genomosp3;Gardnerella genomosp15;Gardnerella genomosp16	7	525	532
RFT39497.1	transaldolase	Gardnerella vaginalis	7	525	532
tr|F5LW20|F5LW20_GARVA	Transaldolase	Gardnerella vaginalis	7	525	532
tr|S4H0R3|S4H0R3_GARVA	Transaldolase	Gardnerella genomosp2;Gardnerella genomosp13	7	525	532
WP_012914254.1	transaldolase	Gardnerella swidsinskii	7	522	529
WP_064621925.1	MULTISPECIES: transaldolase	Gardnerella swidsinskii	7	522	529
tr|I4LSF7|I4LSF7_GARVA	Transaldolase	Gardnerella genomosp2	7	520	527
WP_004108164.1	MULTISPECIES: ABC transporter substrate-binding protein	Gardnerella swidsinskii	0	522	522
WP_004104821.1	ABC transporter substrate-binding protein	Gardnerella leopoldii	0	521	521
WP_064623174.1	transaldolase	Gardnerella vaginalis	7	499	506
WP_116794095.1	transaldolase	Gardnerella genomosp9	7	499	506
tr|S4IQG5|S4IQG5_GARVA	Transaldolase	Gardnerella vaginalis;Gardnerella genomosp14	7	498	505
WP_102694682.1	transaldolase	Gardnerella genomosp8	7	496	503
tr|I4M840|I4M840_GARVA	Transaldolase	Gardnerella genomosp8	7	496	503
WP_014554592.1	transaldolase	Gardnerella vaginalis	7	494	501
WP_032842482.1	MULTISPECIES: transaldolase	Gardnerella leopoldii	7	494	501
WP_101886066.1	transaldolase	Gardnerella leopoldii	7	494	501
tr|I4LR60|I4LR60_GARVA	Transaldolase	Gardnerella leopoldii	7	494	501
tr|S4IVH7|S4IVH7_GARVA	Transaldolase	Gardnerella piotii;Gardnerella genomosp17	7	494	501
tr|S4GSP3|S4GSP3_GARVA	Transaldolase	Gardnerella piotii;Gardnerella genomosp3;Gardnerella genomosp11;Gardnerella genomosp15	7	494	501
tr|I4M464|I4M464_GARVA	Transaldolase	Gardnerella genomosp3	7	494	501
tr|I4MCY5|I4MCY5_GARVA	Transaldolase	Gardnerella genomosp9	7	494	501
YP_003985585.1	translation elongation factor Tu	Gardnerella vaginalis	6	482	488
WP_004115684.1	elongation factor Tu	Gardnerella vaginalis;Gardnerella genomosp2	6	482	488
WP_004130138.1	elongation factor Tu	Gardnerella piotii;Gardnerella genomosp3;Gardnerella genomosp15	6	481	487
WP_060787289.1	elongation factor Tu	Gardnerella genomosp11	4	474	478
WP_064340165.1	ABC transporter substrate-binding protein	Gardnerella leopoldii	0	474	474
WP_065189551.1	elongation factor Tu	Gardnerella vaginalis;Gardnerella genomosp3	4	460	464
RFT39905.1	elongation factor Tu	Gardnerella vaginalis;Gardnerella genomosp2;Gardnerella genomosp16	4	460	464
WP_102704959.1	MULTISPECIES: elongation factor Tu	Gardnerella piotii;Gardnerella genomosp17	4	459	463
tr|I4M2Y3|I4M2Y3_GARVA	Transaldolase	Gardnerella genomosp10	7	451	458
WP_102155840.1	ABC transporter substrate-binding protein	Gardnerella swidsinskii	0	449	449
WP_075523330.1	transaldolase	Gardnerella genomosp12	3	441	444
WP_016637093.1	elongation factor Tu	Gardnerella genomosp7	4	437	441
WP_004127573.1	elongation factor Tu	Gardnerella genomosp8;Gardnerella genomosp10	4	435	439
WP_103084883.1	elongation factor Tu	Gardnerella genomosp13	4	430	434
WP_004135469.1	elongation factor Tu	Gardnerella genomosp8	4	415	419
WP_019261078.1	transaldolase	Gardnerella genomosp8	3	416	419
tr|S4GCN5|S4GCN5_GARVA	XFP protein (Fragment)	Gardnerella piotii	0	417	417
WP_103085063.1	ABC transporter substrate-binding protein	Gardnerella genomosp13	0	417	417
WP_004136843.1	elongation factor Tu	Gardnerella genomosp9	4	413	417
WP_016637653.1	transaldolase	Gardnerella genomosp7	3	412	415
tr|S4HAM8|S4HAM8_GARVA	Putative translation elongation factor Tu (Fragment)	Gardnerella vaginalis	6	403	409
WP_102703155.1	MULTISPECIES: transaldolase	Gardnerella swidsinskii	6	401	407
WP_004106847.1	MULTISPECIES: phosphopyruvate hydratase	Gardnerella leopoldii;Gardnerella swidsinskii	4	379	383
WP_004111411.1	MULTISPECIES: phosphopyruvate hydratase	Gardnerella swidsinskii;Gardnerella genomosp7;Gardnerella genomosp8	4	379	383
tr|S4GQN3|S4GQN3_GARVA	Enolase	Gardnerella piotii;Gardnerella genomosp3	5	367	372
WP_116689514.1	phosphopyruvate hydratase	Gardnerella genomosp15	4	368	372
WP_103084118.1	phosphopyruvate hydratase	Gardnerella genomosp13	4	367	371
RFT31088.1	transaldolase, partial	Gardnerella vaginalis	6	362	368
tr|S4GYB3|S4GYB3_GARVA	Putative translation elongation factor Tu (Fragment)	Gardnerella vaginalis	6	357	363
tr|I4LYH4|I4LYH4_GARVA	MalE-type ABC sugar transport system periplasmic component	Gardnerella genomosp10	0	360	360
PZP11177.1	phosphoketolase, partial	Gardnerella vaginalis	0	360	360
tr|I4M0K3|I4M0K3_GARVA	Enolase	Gardnerella genomosp10	4	352	356
WP_075523052.1	elongation factor Tu	Gardnerella genomosp12	4	349	353
WP_103013995.1	MULTISPECIES: phosphopyruvate hydratase	Gardnerella swidsinskii	4	349	353
tr|I4MF38|I4MF38_GARVA	Enolase	Gardnerella genomosp9	4	348	352
gene_37c879f1_466aa	Catalyzes the reversible conversion of 2- phosphoglycerate into phosphoenolpyruvate. It is essential for the degradation of carbohydrates via glycolysis	Terrabacteria group	3	349	352
tr|S4HNT8|S4HNT8_GARVA	Putative translation elongation factor Tu (Fragment)	Gardnerella piotii	6	334	340
tr|S4HAV8|S4HAV8_GARVA	Elongation factor Tu GTP binding domain protein (Fragment)	Gardnerella genomosp3	6	334	340
tr|I4M9C2|I4M9C2_GARVA	Enolase	Gardnerella genomosp3	4	331	335
WP_012914136.1	MULTISPECIES: chaperonin GroEL	Gardnerella swidsinskii	0	323	323
WP_116431709.1	chaperonin GroEL	Gardnerella swidsinskii	0	323	323
tr|S4HBS8|S4HBS8_GARVA	Enolase	Gardnerella vaginalis;Gardnerella genomosp2;Gardnerella genomosp16	5	318	323
WP_004111823.1	phosphopyruvate hydratase	Gardnerella vaginalis;Gardnerella piotii;Gardnerella genomosp2;Gardnerella genomosp3;Gardnerella genomosp11;Gardnerella genomosp14;Gardnerella genomosp15;Gardnerella genomosp17	5	318	323
WP_116793976.1	phosphopyruvate hydratase	Gardnerella genomosp9	4	319	323
WP_102695214.1	ABC transporter substrate-binding protein	Gardnerella genomosp8	0	322	322
WP_048730275.1	phosphopyruvate hydratase	Gardnerella vaginalis	5	317	322
WP_115794240.1	phosphopyruvate hydratase	Gardnerella genomosp15	5	317	322
WP_064347191.1	ABC transporter substrate-binding protein	Gardnerella genomosp7	0	320	320
WP_019260508.1	ABC transporter substrate-binding protein	Gardnerella genomosp8	0	320	320
tr|I4M9K9|I4M9K9_GARVA	ABC transporter solute-binding protein	Gardnerella genomosp8	0	320	320
WP_032841747.1	ABC transporter substrate-binding protein	Gardnerella genomosp9	0	319	319
tr|I4MDA7|I4MDA7_GARVA	ABC transporter solute-binding protein	Gardnerella genomosp9	0	319	319
WP_075523401.1	phosphopyruvate hydratase	Gardnerella genomosp12	4	313	317
tr|S4HSR7|S4HSR7_GARVA	Putative translation elongation factor Tu (Fragment)	Gardnerella piotii	4	312	316
tr|U6S9I0|U6S9I0_GARVA	Putative translation elongation factor Tu (Fragment)	Gardnerella piotii	4	312	316
tr|S4GQ83|S4GQ83_GARVA	Putative translation elongation factor Tu (Fragment)	Gardnerella piotii	4	312	316
tr|S4GU69|S4GU69_GARVA	Elongation factor Tu GTP binding domain protein (Fragment)	Gardnerella genomosp3	4	312	316
tr|D6T2N8|D6T2N8_GARVA	60 kDa chaperonin	Gardnerella swidsinskii	0	305	305
WP_016637516.1	ABC transporter solute-binding protein	Gardnerella genomosp7	0	303	303
WP_151215409.1	phosphopyruvate hydratase, partial	Gardnerella piotii	4	288	292
WP_103084221.1	chaperonin GroEL	Gardnerella genomosp13	0	290	290
tr|I4LW53|I4LW53_GARVA	Enolase	Gardnerella genomosp2	5	285	290
WP_102155205.1	chaperonin GroEL	Gardnerella swidsinskii	0	284	284
tr|S4H3A9|S4H3A9_GARVA	ABC transporter, solute-binding protein	Gardnerella vaginalis	0	281	281
WP_081264717.1	ABC transporter substrate-binding protein	Gardnerella vaginalis	0	280	280
tr|F5LWD3|F5LWD3_GARVA	ABC transporter, solute-binding protein	Gardnerella vaginalis	0	280	280
WP_012914543.1	ABC transporter substrate-binding protein	Gardnerella swidsinskii	0	280	280
WP_033888414.1	ABC transporter substrate-binding protein	Gardnerella swidsinskii	0	280	280
WP_004108198.1	MULTISPECIES: ABC transporter substrate-binding protein	Gardnerella swidsinskii	0	280	280
WP_102155839.1	MULTISPECIES: ABC transporter substrate-binding protein	Gardnerella swidsinskii	0	280	280
gene_516699d4_247aa	Transaldolase is important for the balance of metabolites in the pentose-phosphate pathway	Terrabacteria group	2	277	279
tr|S4HL46|S4HL46_GARVA	ABC transporter, solute-binding protein	Gardnerella piotii;Gardnerella genomosp3;Gardnerella genomosp15;Gardnerella genomosp17	0	279	279
WP_004131339.1	ABC transporter substrate-binding protein	Gardnerella genomosp3	0	278	278
WP_103085071.1	ABC transporter substrate-binding protein	Gardnerella genomosp13	0	276	276
gene_95d2239a_399aa	This protein promotes the GTP-dependent binding of aminoacyl-tRNA to the A-site of ribosomes during protein biosynthesis	Prevotella;Prevotella timonensis	0	275	275
tr|S4H8E0|S4H8E0_GARVA	ABC transporter, solute-binding protein	Gardnerella vaginalis;Gardnerella genomosp2	0	270	270
WP_116692448.1	ABC transporter substrate-binding protein	Gardnerella genomosp16	0	270	270
tr|I4LG58|I4LG58_GARVA	ABC-type sugar transport system, periplasmic component	Gardnerella vaginalis	0	269	269
tr|I4LPI8|I4LPI8_GARVA	ABC-type sugar transport system, periplasmic component	Gardnerella genomosp2	0	269	269
gene_a9b58045_393aa	Bacterial extracellular solute-binding protein	Terrabacteria group	0	269	269
RFT29686.1	elongation factor Tu, partial	Gardnerella vaginalis	2	266	268
WP_080968792.1	ABC transporter substrate-binding protein	Gardnerella vaginalis	0	266	266
WP_116432067.1	ABC transporter substrate-binding protein	Gardnerella swidsinskii	0	266	266
gene_d31c2714_752aa	Putative cell wall binding repeat	Unknown	0	266	266
YP_003985328.1	sugar ABC transporter binding protein	Gardnerella vaginalis;Gardnerella genomosp14	0	265	265
WP_080560241.1	ABC transporter substrate-binding protein	Gardnerella vaginalis	0	265	265
WP_101886735.1	ABC transporter substrate-binding protein	Gardnerella vaginalis	0	265	265
WP_102720971.1	ABC transporter substrate-binding protein	Gardnerella vaginalis	0	265	265
tr|S4H511|S4H511_GARVA	ABC transporter, solute-binding protein	Gardnerella genomosp3	0	265	265
WP_004119509.1	MULTISPECIES: chaperonin GroEL	Gardnerella leopoldii	0	264	264
WP_032814436.1	chaperonin GroEL	Gardnerella genomosp7	0	264	264
WP_009994392.1	ABC transporter substrate-binding protein, partial	Gardnerella vaginalis	0	264	264
tr|I4LHM8|I4LHM8_GARVA	ABC-type sugar transport system, periplasmic component	Gardnerella vaginalis	0	264	264
tr|I4LX73|I4LX73_GARVA	ABC-type sugar transport system, periplasmic component	Gardnerella genomosp2	0	263	263
PZP07304.1	phosphopyruvate hydratase, partial	Gardnerella vaginalis	4	258	262
WP_004112617.1	integration host factor	Gardnerella vaginalis;Gardnerella piotii;Gardnerella genomosp2;Gardnerella genomosp3;Gardnerella genomosp14;Gardnerella genomosp15;Gardnerella genomosp16;Gardnerella genomosp17	8	246	254
WP_004119480.1	MULTISPECIES: integration host factor	Gardnerella leopoldii;Gardnerella swidsinskii;Gardnerella genomosp8;Gardnerella genomosp9;Gardnerella genomosp12	8	246	254
WP_004127774.1	integration host factor	Gardnerella genomosp7;Gardnerella genomosp10	8	246	254
WP_060786765.1	integration host factor	Gardnerella genomosp11	8	246	254
WP_023057867.1	MULTISPECIES: elongation factor Tu	Prevotella buccalis	0	251	251
WP_004350087.1	elongation factor Tu	Prevotella buccalis	0	249	249
WP_004134974.1	chaperonin GroEL	Gardnerella genomosp8	0	243	243
tr|D6SY86|D6SY86_GARVA	Xylulose-5-phosphate/fructose-6-phosphate phosphoketolase	Gardnerella leopoldii	1	240	241
WP_004127829.1	chaperonin GroEL	Gardnerella genomosp9;Gardnerella genomosp10	0	239	239
WP_012913712.1	sn-glycerol-3-phosphate ABC transporter ATP-binding protein UgpC	Gardnerella swidsinskii	1	235	236
WP_004110155.1	MULTISPECIES: sn-glycerol-3-phosphate ABC transporter ATP-binding protein UgpC	Gardnerella swidsinskii	1	235	236
tr|S4GHR2|S4GHR2_GARVA	D-xylulose 5-phosphate/D-fructose 6-phosphate phosphoketolase (Fragment)	Gardnerella piotii	0	236	236
WP_025071449.1	elongation factor Tu	Prevotella timonensis	0	236	236
WP_004106741.1	chaperonin GroEL	Gardnerella leopoldii	0	233	233
WP_012914253.1	transketolase	Gardnerella swidsinskii	0	233	233
WP_064621924.1	MULTISPECIES: transketolase	Gardnerella swidsinskii	0	232	232
WP_103084205.1	transketolase	Gardnerella genomosp13	0	231	231
WP_004118137.1	ABC transporter substrate-binding protein	Gardnerella vaginalis	21	210	231
YP_003985349.1	ABC transporter binding protein	Gardnerella vaginalis	21	210	231
WP_048653113.1	ABC transporter substrate-binding protein	Gardnerella vaginalis	21	210	231
WP_101886726.1	ABC transporter substrate-binding protein	Gardnerella vaginalis	21	210	231
tr|I4M6W2|I4M6W2_GARVA	Transketolase	Gardnerella genomosp3	0	230	230
tr|S4HAZ7|S4HAZ7_GARVA	ABC transporter, ATP-binding protein	Gardnerella vaginalis;Gardnerella genomosp2;Gardnerella genomosp14;Gardnerella genomosp16	1	228	229
WP_004105828.1	MULTISPECIES: sn-glycerol-3-phosphate ABC transporter ATP-binding protein UgpC	Gardnerella leopoldii;Gardnerella swidsinskii	1	228	229
tr|S4HBA4|S4HBA4_GARVA	ABC transporter, ATP-binding protein	Gardnerella piotii;Gardnerella genomosp3;Gardnerella genomosp15;Gardnerella genomosp17	1	228	229
WP_116438099.1	sn-glycerol-3-phosphate ABC transporter ATP-binding protein UgpC	Gardnerella piotii	1	228	229
tr|S4HGJ4|S4HGJ4_GARVA	ABC transporter, ATP-binding protein	Gardnerella genomosp3	1	228	229
WP_060787023.1	sn-glycerol-3-phosphate ABC transporter ATP-binding protein UgpC	Gardnerella genomosp11	1	228	229
WP_012914407.1	MULTISPECIES: DivIVA domain-containing protein	Gardnerella swidsinskii	0	228	228
tr|D6T028|D6T028_GARVA	Uncharacterized protein	Gardnerella swidsinskii	0	228	228
WP_116438411.1	transketolase	Gardnerella piotii	0	228	228
tr|I4M2Y4|I4M2Y4_GARVA	Transketolase	Gardnerella genomosp10	0	227	227
RFT27997.1	transaldolase, partial	Gardnerella vaginalis	6	221	227
RFT25059.1	phosphoketolase, partial	Gardnerella vaginalis	1	226	227
WP_004108651.1	transketolase	Gardnerella swidsinskii	0	226	226
WP_019261077.1	transketolase	Gardnerella genomosp8	0	226	226
WP_115793955.1	transketolase	Gardnerella genomosp15	0	226	226
tr|I4ME94|I4ME94_GARVA	ATP binding protein of ABC transporter for sugars	Gardnerella genomosp9	1	225	226
tr|I4M4L0|I4M4L0_GARVA	ATP binding protein of ABC transporter for sugars	Gardnerella genomosp10	1	225	226
WP_102155104.1	transketolase	Gardnerella swidsinskii	0	224	224
WP_116431575.1	DivIVA domain-containing protein	Gardnerella swidsinskii	0	223	223
tr|I4M839|I4M839_GARVA	Transketolase	Gardnerella genomosp8	0	223	223
WP_032814294.1	sn-glycerol-3-phosphate ABC transporter ATP-binding protein UgpC	Gardnerella genomosp7	1	221	222
WP_004107409.1	MULTISPECIES: elongation factor G	Gardnerella leopoldii;Gardnerella swidsinskii	1	220	221
WP_102703154.1	transketolase	Gardnerella swidsinskii	0	219	219
tr|S4ICK2|S4ICK2_GARVA	ABC transporter, solute-binding protein	Gardnerella vaginalis	21	198	219
tr|D6T007|D6T007_GARVA	Elongation factor Tu	Gardnerella swidsinskii	0	218	218
WP_004135467.1	elongation factor G	Gardnerella genomosp8;Gardnerella genomosp9	1	217	218
WP_103084882.1	elongation factor G	Gardnerella genomosp13	1	217	218
WP_014554834.1	ABC transporter substrate-binding protein	Gardnerella vaginalis;Gardnerella genomosp14	19	199	218
WP_048730982.1	ABC transporter substrate-binding protein	Gardnerella vaginalis	19	199	218
tr|S4HQY1|S4HQY1_GARVA	ABC transporter, solute-binding protein	Gardnerella piotii;Gardnerella genomosp15	19	199	218
WP_102703212.1	dihydrouridine synthase	Gardnerella swidsinskii	0	217	217
WP_032819141.1	transketolase	Gardnerella genomosp3	0	217	217
WP_060785962.1	transketolase	Gardnerella genomosp3;Gardnerella genomosp15	0	217	217
WP_101889308.1	transketolase	Gardnerella genomosp3	0	217	217
tr|I4M463|I4M463_GARVA	Transketolase	Gardnerella genomosp3	0	217	217
RFT38250.1	ABC transporter substrate-binding protein	Gardnerella vaginalis	19	198	217
tr|S4GF18|S4GF18_GARVA	ABC transporter, solute-binding protein	Gardnerella piotii;Gardnerella genomosp3;Gardnerella genomosp15	19	198	217
tr|I4M2M6|I4M2M6_GARVA	Putative sugar-binding secreted protein	Gardnerella genomosp3	19	198	217
tr|I4M6D6|I4M6D6_GARVA	Putative sugar-binding secreted protein	Gardnerella genomosp3	19	198	217
EGG31127.1	translation elongation factor Tu	Lactobacillus iners	110	106	216
WP_116689543.1	transketolase	Gardnerella genomosp15	0	216	216
WP_064347211.1	transketolase	Gardnerella genomosp7	0	215	215
WP_102694683.1	transketolase	Gardnerella genomosp8	0	215	215
WP_075523329.1	transketolase	Gardnerella genomosp12	0	215	215
WP_060786666.1	transketolase	Gardnerella genomosp11	0	214	214
gene_ed55b8c7_700aa	Belongs to the transketolase family	Terrabacteria group	0	214	214
tr|S4IWA7|S4IWA7_GARVA	ABC transporter, solute-binding protein	Gardnerella piotii	19	195	214
WP_115757690.1	extracellular solute-binding protein	Gardnerella genomosp17	19	194	213
tr|S4HDL0|S4HDL0_GARVA	DNA-binding protein HB1	Gardnerella vaginalis;Gardnerella piotii;Gardnerella genomosp2;Gardnerella genomosp3	8	202	210
WP_103084211.1	integration host factor	Gardnerella genomosp13	8	202	210
WP_116285822.1	transketolase	Gardnerella piotii	0	210	210
WP_115757568.1	transketolase	Gardnerella genomosp17	0	210	210
WP_103013806.1	peptidase	Gardnerella swidsinskii	0	209	209
WP_116432086.1	ABC transporter family substrate-binding protein	Gardnerella swidsinskii	0	208	208
WP_116773623.1	ABC transporter family substrate-binding protein	Gardnerella swidsinskii	0	208	208
tr|D6SYY1|D6SYY1_GARVA	ABC-type dipeptide transporter, periplasmic component	Gardnerella swidsinskii	0	208	208
WP_100066689.1	MULTISPECIES: ABC transporter family substrate-binding protein	Gardnerella swidsinskii	0	208	208
WP_075523051.1	elongation factor G	Gardnerella genomosp12	1	207	208
RFT22291.1	sugar ABC transporter ATP-binding protein, partial	Gardnerella piotii	1	206	207
tr|I4M2C2|I4M2C2_GARVA	Elongation factor G	Gardnerella genomosp10	0	207	207
PZP07591.1	molecular chaperone GroEL, partial	Gardnerella vaginalis	0	206	206
WP_004113790.1	extracellular solute-binding protein	Gardnerella vaginalis	19	187	206
WP_102703470.1	ABC transporter substrate-binding protein	Gardnerella swidsinskii	0	205	205
WP_004133939.1	sn-glycerol-3-phosphate ABC transporter ATP-binding protein UgpC	Gardnerella genomosp8	1	203	204
WP_102695096.1	sugar ABC transporter ATP-binding protein	Gardnerella genomosp8;Gardnerella genomosp9	1	203	204
tr|S4GTF6|S4GTF6_GARVA	Elongation factor G	Gardnerella vaginalis;Gardnerella genomosp2;Gardnerella genomosp14;Gardnerella genomosp16	1	202	203
WP_004107347.1	MULTISPECIES: DivIVA domain-containing protein	Gardnerella leopoldii	0	202	202
tr|S4HK30|S4HK30_GARVA	Elongation factor G	Gardnerella piotii;Gardnerella genomosp17	1	201	202
tr|S4HAW6|S4HAW6_GARVA	Elongation factor G	Gardnerella piotii;Gardnerella genomosp3;Gardnerella genomosp15	1	201	202
tr|S4GWL1|S4GWL1_GARVA	Elongation factor G	Gardnerella genomosp3	1	201	202
WP_060787288.1	elongation factor G	Gardnerella genomosp11	1	201	202
WP_116689705.1	elongation factor G	Gardnerella genomosp15	1	201	202
tr|S4GNV5|S4GNV5_GARVA	XFP protein (Fragment)	Gardnerella genomosp2	0	200	200
WP_102720965.1	ABC transporter substrate-binding protein	Gardnerella vaginalis	17	183	200
WP_060786437.1	ABC transporter substrate-binding protein	Gardnerella genomosp11	17	183	200
WP_075523138.1	chaperonin GroEL	Gardnerella genomosp12	5	194	199
WP_004117899.1	transketolase	Gardnerella vaginalis;Gardnerella genomosp2	0	198	198
WP_004106357.1	MULTISPECIES: transketolase	Gardnerella leopoldii	0	198	198
WP_019260515.1	ABC transporter substrate-binding protein	Gardnerella genomosp8	0	198	198
WP_080572577.1	transketolase	Gardnerella vaginalis	0	197	197
tr|I4MDB7|I4MDB7_GARVA	Putative sugar-binding secreted protein	Gardnerella genomosp9	0	197	197
tr|S4GPX6|S4GPX6_GARVA	Putative translation elongation factor Tu (Fragment)	Gardnerella piotii	0	196	196
tr|S4I8H4|S4I8H4_GARVA	Putative translation elongation factor Tu (Fragment)	Gardnerella genomosp3	0	196	196
tr|I4LRV0|I4LRV0_GARVA	Extracellular solute-binding protein, family 5	Gardnerella leopoldii	0	196	196
tr|F5LW19|F5LW19_GARVA	Transketolase	Gardnerella vaginalis	0	196	196
tr|I4MCY4|I4MCY4_GARVA	Transketolase	Gardnerella genomosp9	0	196	196
WP_080565496.1	transketolase	Gardnerella vaginalis;Gardnerella genomosp14	0	195	195
WP_102703362.1	peptidase	Gardnerella swidsinskii	0	194	194
WP_004335864.1	elongation factor Tu	Prevotella bivia	0	191	191
WP_103013227.1	transketolase	Gardnerella vaginalis	0	191	191
WP_080562044.1	transketolase	Gardnerella genomosp2	0	191	191
gene_a7a85942_419aa	Hypothetical protein	Gardnerella vaginalis	0	191	191
tr|I4LI08|I4LI08_GARVA	Transketolase	Gardnerella vaginalis	0	190	190
WP_080575201.1	transketolase	Gardnerella vaginalis	0	189	189
WP_080968726.1	transketolase	Gardnerella vaginalis	0	189	189
WP_101888001.1	transketolase	Gardnerella vaginalis	0	189	189
tr|I4LYG5|I4LYG5_GARVA	Putative sugar-binding secreted protein	Gardnerella genomosp10	0	189	189
WP_016637092.1	elongation factor G	Gardnerella genomosp7	1	187	188
WP_102695246.1	ABC transporter substrate-binding protein	Gardnerella genomosp8	0	186	186
WP_116794094.1	transketolase	Gardnerella genomosp9	0	186	186
RFT31089.1	transketolase	Gardnerella vaginalis	0	185	185
tr|S4GQC1|S4GQC1_GARVA	ABC transporter, solute-binding protein	Gardnerella piotii	0	185	185
WP_019261232.1	ABC transporter substrate-binding protein	Gardnerella genomosp2	0	185	185
WP_004111304.1	pyruvate kinase	Gardnerella swidsinskii	1	183	184
WP_116431777.1	pyruvate kinase	Gardnerella swidsinskii	1	183	184
WP_016636532.1	pyruvate kinase	Gardnerella genomosp7	1	183	184
tr|D6SZM2|D6SZM2_GARVA	Transaldolase	Gardnerella swidsinskii	1	183	184
WP_020760456.1	ABC transporter substrate-binding protein	Gardnerella vaginalis	0	184	184
EGG32042.1	ABC transporter, solute-binding protein	Lactobacillus iners	142	41	183
EFO72726.1	ABC transporter, solute-binding protein	Lactobacillus iners	142	41	183
WP_036863841.1	elongation factor Tu	Prevotella bivia	0	183	183
WP_116437137.1	transketolase	Gardnerella vaginalis	0	183	183
tr|U6S7W9|U6S7W9_GARVA	Transketolase	Gardnerella piotii	0	183	183
tr|S4H241|S4H241_GARVA	Transketolase	Gardnerella genomosp3	0	183	183
WP_116431916.1	peptidase	Gardnerella swidsinskii	0	183	183
EGG32666.1	L-lactate dehydrogenase	Lactobacillus iners	145	37	182
EFO70318.1	L-lactate dehydrogenase	Lactobacillus iners	145	37	182
tr|S4HK34|S4HK34_GARVA	Transketolase	Gardnerella piotii	0	182	182
tr|S4GAU5|S4GAU5_GARVA	Transketolase	Gardnerella piotii	0	182	182
tr|S4H6H3|S4H6H3_GARVA	Transketolase	Gardnerella genomosp3	0	182	182
WP_116692093.1	transketolase	Gardnerella genomosp16	0	182	182
tr|U6S860|U6S860_GARVA	ABC transporter, solute-binding protein	Gardnerella piotii	0	182	182
WP_019261224.1	extracellular solute-binding protein	Gardnerella genomosp2;Gardnerella genomosp16	15	167	182
tr|S4J1L3|S4J1L3_GARVA	ABC transporter, solute-binding protein	Gardnerella piotii	0	181	181
WP_116286198.1	ABC transporter substrate-binding protein	Gardnerella piotii	0	181	181
tr|S4GTX2|S4GTX2_GARVA	ABC transporter, solute-binding protein	Gardnerella vaginalis	15	166	181
tr|I4LG79|I4LG79_GARVA	Putative sugar-binding secreted protein	Gardnerella vaginalis;Gardnerella genomosp2	15	166	181
tr|I4LPL0|I4LPL0_GARVA	Putative sugar-binding secreted protein	Gardnerella genomosp2	15	166	181
WP_004574087.1	MULTISPECIES: 30S ribosomal protein S5	Gardnerella leopoldii;Gardnerella swidsinskii	0	180	180
WP_101896696.1	ABC transporter substrate-binding protein	Gardnerella piotii;Gardnerella genomosp3	0	180	180
tr|I4LX62|I4LX62_GARVA	MalE-type ABC sugar transport system periplasmic component	Gardnerella genomosp2	0	180	180
WP_116689798.1	ABC transporter substrate-binding protein	Gardnerella genomosp15	0	180	180
WP_100198648.1	ABC transporter substrate-binding protein	Gardnerella genomosp8	0	179	179
tr|I4M9G0|I4M9G0_GARVA	Extracellular solute-binding protein, family 5	Gardnerella genomosp8	0	179	179
WP_080560274.1	transketolase	Gardnerella vaginalis	0	179	179
WP_101892008.1	ABC transporter substrate-binding protein	Gardnerella vaginalis	0	179	179
tr|S4H8N0|S4H8N0_GARVA	ABC transporter, solute-binding protein	Gardnerella piotii;Gardnerella genomosp3;Gardnerella genomosp15;Gardnerella genomosp17	0	179	179
tr|S4GY54|S4GY54_GARVA	ABC transporter, solute-binding protein	Gardnerella genomosp3	0	179	179
WP_060786446.1	ABC transporter substrate-binding protein	Gardnerella genomosp11	0	179	179
WP_081264775.1	transketolase	Gardnerella vaginalis	0	178	178
tr|S4HU72|S4HU72_GARVA	Transketolase	Gardnerella piotii	0	178	178
tr|S4HHK7|S4HHK7_GARVA	ABC transporter, solute-binding protein	Gardnerella vaginalis;Gardnerella genomosp16	0	177	177
WP_014554295.1	ABC transporter substrate-binding protein	Gardnerella vaginalis	0	177	177
tr|S4GZG9|S4GZG9_GARVA	ABC transporter, solute-binding protein	Gardnerella vaginalis;Gardnerella genomosp14	0	177	177
RFT38260.1	ABC transporter substrate-binding protein, partial	Gardnerella vaginalis	0	177	177
tr|I4LHN9|I4LHN9_GARVA	MalE-type ABC sugar transport system periplasmic component	Gardnerella vaginalis	0	177	177
WP_075038745.1	transketolase	Gardnerella vaginalis	0	176	176
WP_004107046.1	MULTISPECIES: pyruvate kinase	Gardnerella leopoldii	1	175	176
WP_012913849.1	hypothetical protein	Gardnerella swidsinskii	0	176	176
tr|D6T1S8|D6T1S8_GARVA	Uncharacterized protein	Gardnerella swidsinskii	0	176	176
YP_003985339.1	maltose-binding protein	Gardnerella vaginalis	0	175	175
tr|I4LG69|I4LG69_GARVA	MalE-type ABC sugar transport system periplasmic component	Gardnerella vaginalis;Gardnerella genomosp2	0	175	175
EFO72098.1	L-lactate dehydrogenase	Lactobacillus iners	139	35	174
EFO68799.1	L-lactate dehydrogenase	Lactobacillus iners	139	35	174
WP_064623576.1	ABC transporter substrate-binding protein, partial	Gardnerella vaginalis	0	174	174
tr|S4HGX8|S4HGX8_GARVA	ABC transporter, solute-binding protein	Gardnerella genomosp3	0	174	174
WP_115761992.1	ABC transporter substrate-binding protein	Gardnerella genomosp15	0	174	174
tr|I4LSF8|I4LSF8_GARVA	Transketolase	Gardnerella genomosp2	0	173	173
WP_004134820.1	pyruvate kinase	Gardnerella genomosp8	1	172	173
WP_004127978.1	pyruvate kinase	Gardnerella genomosp8;Gardnerella genomosp9;Gardnerella genomosp10	1	172	173
WP_116793945.1	pyruvate kinase	Gardnerella genomosp9	1	172	173
RFT39496.1	transketolase	Gardnerella vaginalis	0	172	172
WP_009994401.1	ABC transporter substrate-binding protein	Gardnerella vaginalis	0	172	172
RFT22084.1	ABC transporter substrate-binding protein, partial	Gardnerella vaginalis	0	172	172
WP_064621810.1	MULTISPECIES: pyruvate kinase	Gardnerella swidsinskii	1	168	169
WP_032814643.1	50S ribosomal protein L7/L12	Gardnerella genomosp7	2	167	169
gene_4d344dfc_321aa	Hypothetical protein	Unknown	0	167	167
WP_100066568.1	ABC transporter substrate-binding protein	Gardnerella leopoldii	0	166	166
tr|D6SV96|D6SV96_GARVA	ABC-type dipeptide transporter, periplasmic component	Gardnerella leopoldii;Gardnerella swidsinskii	0	166	166
WP_116439752.1	transketolase, partial	Gardnerella vaginalis	0	166	166
YP_003985896.1	transketolase	Gardnerella vaginalis	0	164	164
WP_004134284.1	30S ribosomal protein S5	Gardnerella genomosp7;Gardnerella genomosp8;Gardnerella genomosp9	0	164	164
tr|I4M9K0|I4M9K0_GARVA	Putative sugar-binding secreted protein	Gardnerella genomosp8	0	164	164
tr|S4HIZ6|S4HIZ6_GARVA	60 kDa chaperonin	Gardnerella vaginalis;Gardnerella genomosp16	5	158	163
WP_004112644.1	chaperonin GroEL	Gardnerella vaginalis;Gardnerella genomosp14	7	156	163
tr|S4H0E8|S4H0E8_GARVA	60 kDa chaperonin	Gardnerella genomosp2	5	158	163
WP_103084566.1	30S ribosomal protein S5	Gardnerella genomosp13	0	162	162
WP_076003088.1	ABC transporter substrate-binding protein	Gardnerella swidsinskii	0	161	161
RFT27998.1	transaldolase, partial	Gardnerella vaginalis	1	160	161
KWU07565.1	S-layer protein, partial	Lactobacillus crispatus	160	0	160
KWU15342.1	S-layer protein, partial	Lactobacillus crispatus	160	0	160
KWU05058.1	S-layer protein, partial	Lactobacillus crispatus	159	0	159
EEX29113.1	bacterial surface layer protein, partial	Lactobacillus crispatus	157	0	157
KFL92816.1	bacterial surface layer protein	Lactobacillus crispatus	157	0	157
KXI10793.1	bacterial surface layer protein, partial	Lactobacillus crispatus	157	0	157
RXF56779.1	S-layer protein	Lactobacillus crispatus	157	0	157
EFQ43674.1	bacterial surface layer protein	Lactobacillus crispatus	156	0	156
KWX61042.1	S-layer protein	Lactobacillus crispatus	156	0	156
TDN20975.1	S-layer protein, partial	Lactobacillus crispatus	156	0	156
PKZ87758.1	S-layer protein	Lactobacillus crispatus	156	0	156
tr|D6SXJ4|D6SXJ4_GARVA	Transaldolase	Gardnerella leopoldii	1	155	156
PKZ34936.1	S-layer protein	Lactobacillus crispatus	154	0	154
WP_116794460.1	extracellular solute-binding protein	Gardnerella genomosp9	0	154	154
TDN34130.1	S-layer protein	Lactobacillus crispatus	152	0	152
WP_008449622.1	elongation factor Tu	Prevotella amnii	0	152	152
gene_c93050b8_397aa	This protein promotes the GTP-dependent binding of aminoacyl-tRNA to the A-site of ribosomes during protein biosynthesis	Prevotella	0	152	152
WP_076002629.1	peptidase	Gardnerella swidsinskii	0	152	152
EEU29049.2	hypothetical protein HMPREF0507_00664	Lactobacillus crispatus	151	0	151
KWU07738.1	S-layer protein, partial	Lactobacillus crispatus	151	0	151
WP_101892199.1	ABC transporter substrate-binding protein	Gardnerella leopoldii	0	151	151
WP_103085087.1	pyruvate kinase	Gardnerella genomosp13	1	150	151
RFT30961.1	molecular chaperone GroEL, partial	Gardnerella vaginalis	7	144	151
WP_119675821.1	chaperonin GroEL, partial	Gardnerella vaginalis	5	146	151
tr|I4LZV8|I4LZV8_GARVA	30S ribosomal protein S5	Gardnerella genomosp10	0	151	151
WP_006302307.1	phosphoketolase	Fannyhessea vaginae	0	150	150
WP_048597193.1	phosphoketolase	Fannyhessea vaginae	0	150	150
WP_061103300.1	phosphoketolase	Fannyhessea vaginae	0	150	150
WP_009994606.1	elongation factor G, partial	Gardnerella vaginalis	1	149	150
RFT29687.1	elongation factor G, partial	Gardnerella vaginalis	1	149	150
RFT30761.1	elongation factor G, partial	Gardnerella vaginalis	1	149	150
tr|I4LYC4|I4LYC4_GARVA	Extracellular solute-binding protein, family 5	Gardnerella genomosp10	0	149	149
WP_064340302.1	glucose-6-phosphate isomerase	Gardnerella leopoldii	0	148	148
WP_004574038.1	glucose-6-phosphate isomerase	Gardnerella leopoldii	0	148	148
WP_004105339.1	glucose-6-phosphate isomerase	Gardnerella leopoldii;Gardnerella swidsinskii	0	148	148
WP_016636704.1	glucose-6-phosphate isomerase	Gardnerella genomosp7	0	148	148
WP_004135391.1	glucose-6-phosphate isomerase	Gardnerella genomosp8	0	148	148
WP_103084051.1	glucose-6-phosphate isomerase	Gardnerella genomosp13	0	148	148
WP_004113139.1	pyruvate kinase	Gardnerella vaginalis	2	146	148
tr|S4I9V8|S4I9V8_GARVA	Pyruvate kinase	Gardnerella vaginalis;Gardnerella piotii	2	146	148
YP_003986081.1	pyruvate kinase	Gardnerella vaginalis	2	146	148
WP_004114848.1	pyruvate kinase	Gardnerella vaginalis;Gardnerella genomosp2;Gardnerella genomosp3;Gardnerella genomosp14;Gardnerella genomosp15	2	146	148
tr|S4HHG0|S4HHG0_GARVA	Pyruvate kinase	Gardnerella piotii	2	146	148
tr|U6S7V6|U6S7V6_GARVA	Pyruvate kinase	Gardnerella piotii	2	146	148
WP_032813212.1	pyruvate kinase	Gardnerella piotii	2	146	148
WP_032815411.1	pyruvate kinase	Gardnerella piotii;Gardnerella genomosp17	2	146	148
tr|S4H3G7|S4H3G7_GARVA	Pyruvate kinase	Gardnerella genomosp3	2	146	148
tr|S4GML8|S4GML8_GARVA	Pyruvate kinase	Gardnerella genomosp3	2	146	148
WP_060785518.1	pyruvate kinase	Gardnerella genomosp3	2	146	148
WP_060786929.1	pyruvate kinase	Gardnerella genomosp11	2	146	148
WP_032839776.1	pyruvate kinase	Gardnerella genomosp15	2	146	148
tr|S4H7I3|S4H7I3_GARVA	Putative translation elongation factor Tu (Fragment)	Gardnerella piotii	0	147	147
tr|S4I3T9|S4I3T9_GARVA	Putative translation elongation factor Tu (Fragment)	Gardnerella piotii	0	147	147
tr|S4H210|S4H210_GARVA	Putative translation elongation factor Tu (Fragment)	Gardnerella genomosp3	0	147	147
RFT28314.1	ABC transporter substrate-binding protein, partial	Gardnerella vaginalis	0	146	146
WP_004110292.1	MULTISPECIES: glucose-6-phosphate isomerase	Gardnerella swidsinskii	0	145	145
RFT24262.1	sugar ABC transporter ATP-binding protein, partial	Gardnerella vaginalis	0	144	144
WP_004132941.1	pyruvate kinase	Gardnerella genomosp3	1	143	144
tr|I4M3L8|I4M3L8_GARVA	Pyruvate kinase	Gardnerella genomosp3	1	143	144
WP_115793869.1	pyruvate kinase	Gardnerella genomosp15	1	143	144
tr|D6SYK3|D6SYK3_GARVA	Elongation factor Tu	Gardnerella leopoldii	0	143	143
tr|S4HF90|S4HF90_GARVA	Pyruvate kinase	Gardnerella vaginalis	1	142	143
tr|S4HZS5|S4HZS5_GARVA	Pyruvate kinase	Gardnerella genomosp2	1	142	143
tr|I4LR07|I4LR07_GARVA	Pyruvate kinase	Gardnerella genomosp2;Gardnerella genomosp16	1	142	143
tr|I4LZB7|I4LZB7_GARVA	Pyruvate kinase	Gardnerella genomosp2	1	142	143
WP_004105575.1	MULTISPECIES: 50S ribosomal protein L7/L12	Gardnerella leopoldii;Gardnerella swidsinskii	0	142	142
TDN35537.1	S-layer protein	Lactobacillus crispatus	140	0	140
AZR14690.1	S-layer protein	Lactobacillus crispatus	140	0	140
WP_064621442.1	MULTISPECIES: hypothetical protein	Gardnerella swidsinskii	0	140	140
TDN25918.1	S-layer protein	Lactobacillus crispatus	139	0	139
WP_116794431.1	ABC transporter family substrate-binding protein	Gardnerella genomosp9	0	139	139
tr|D6SW92|D6SW92_GARVA	30S ribosomal protein S5	Gardnerella leopoldii;Gardnerella swidsinskii	0	139	139
TDN13871.1	S-layer protein	Lactobacillus crispatus	138	0	138
tr|I4M4Q0|I4M4Q0_GARVA	Alpha-1,4 glucan phosphorylase	Gardnerella genomosp10	0	138	138
WP_004137567.1	glucose-6-phosphate isomerase	Gardnerella genomosp9	0	137	137
gene_64563c05_256aa	Belongs to the ABC transporter superfamily	Terrabacteria group	1	136	137
tr|I4M3I7|I4M3I7_GARVA	Glucose-6-phosphate isomerase	Gardnerella genomosp10	0	136	136
EFD99275.1	bacterial surface layer protein, partial	Lactobacillus crispatus	135	0	135
ETW73303.1	S-layer protein	Lactobacillus crispatus	135	0	135
EKB81710.1	hypothetical protein HMPREF9249_00107	Lactobacillus crispatus	135	0	135
KWX59475.1	S-layer protein	Lactobacillus crispatus	135	0	135
TDN28342.1	S-layer protein	Lactobacillus crispatus	135	0	135
TDN17351.1	S-layer protein	Lactobacillus crispatus	135	0	135
TDN06773.1	S-layer protein	Lactobacillus crispatus	135	0	135
TDN03614.1	S-layer protein	Lactobacillus crispatus	135	0	135
TDM99729.1	S-layer protein	Lactobacillus crispatus	135	0	135
TDM95137.1	S-layer protein	Lactobacillus crispatus	135	0	135
TDM80038.1	S-layer protein	Lactobacillus crispatus	135	0	135
TDM75029.1	S-layer protein	Lactobacillus crispatus	135	0	135
WP_060787164.1	glucose-6-phosphate isomerase	Gardnerella genomosp11	0	135	135
WP_075523429.1	glucose-6-phosphate isomerase	Gardnerella genomosp12	0	134	134
WP_101891897.1	chaperonin GroEL	Gardnerella vaginalis	7	126	133
EGG33030.1	phosphopyruvate hydratase	Lactobacillus iners	105	27	132
WP_116438224.1	glucose-6-phosphate isomerase	Gardnerella piotii	0	132	132
WP_004131739.1	glucose-6-phosphate isomerase	Gardnerella piotii;Gardnerella genomosp3	0	132	132
tr|S4I9G3|S4I9G3_GARVA	Glucose-6-phosphate isomerase	Gardnerella genomosp3	0	132	132
WP_012913689.1	glycogen/starch/alpha-glucan phosphorylase	Gardnerella swidsinskii	0	132	132
tr|S4GMD7|S4GMD7_GARVA	Glucose-6-phosphate isomerase	Gardnerella piotii	0	131	131
WP_115794307.1	glucose-6-phosphate isomerase	Gardnerella genomosp15	0	131	131
WP_116689371.1	glucose-6-phosphate isomerase	Gardnerella genomosp15	0	131	131
WP_076002510.1	glycogen/starch/alpha-glucan phosphorylase	Gardnerella swidsinskii	0	131	131
WP_116773603.1	glycogen/starch/alpha-glucan phosphorylase	Gardnerella swidsinskii	0	131	131
tr|D6T0Z9|D6T0Z9_GARVA	Alpha-1,4 glucan phosphorylase	Gardnerella swidsinskii	0	130	130
YP_003986371.1	30S ribosomal protein S5	Gardnerella vaginalis;Gardnerella genomosp2;Gardnerella genomosp14;Gardnerella genomosp16	0	130	130
WP_101891739.1	30S ribosomal protein S5	Gardnerella vaginalis	0	130	130
WP_004131701.1	MULTISPECIES: 30S ribosomal protein S5	Gardnerella piotii;Gardnerella genomosp3;Gardnerella genomosp15;Gardnerella genomosp17	0	130	130
WP_060786836.1	30S ribosomal protein S5	Gardnerella genomosp11;Gardnerella genomosp15	0	130	130
tr|I4MDF5|I4MDF5_GARVA	Extracellular solute-binding protein, family 5	Gardnerella genomosp9	0	129	129
WP_116437812.1	chaperonin GroEL	Gardnerella vaginalis	5	124	129
RFT22071.1	ABC transporter substrate-binding protein, partial	Gardnerella vaginalis	0	129	129
tr|S4HK19|S4HK19_GARVA	60 kDa chaperonin	Gardnerella piotii	5	123	128
WP_060786752.1	chaperonin GroEL	Gardnerella genomosp11	5	123	128
tr|S4HKV9|S4HKV9_GARVA	Glucose-6-phosphate isomerase	Gardnerella piotii	0	127	127
tr|S4H166|S4H166_GARVA	Glycine oxidase ThiO	Gardnerella vaginalis	0	127	127
WP_004104781.1	MULTISPECIES: glycine oxidase ThiO	Gardnerella leopoldii;Gardnerella swidsinskii;Gardnerella genomosp8	0	127	127
gene_6b50f141_429aa	Catalyzes the reversible conversion of 2- phosphoglycerate into phosphoenolpyruvate. It is essential for the degradation of carbohydrates via glycolysis	Lactobacillus	101	25	126
EGG31087.1	pyruvate kinase	Lactobacillus iners	102	24	126
EFO66015.1	pyruvate kinase	Lactobacillus iners	102	24	126
RFT39904.1	elongation factor G, partial	Gardnerella vaginalis	1	125	126
WP_004129299.1	glycine oxidase ThiO	Gardnerella genomosp7;Gardnerella genomosp8;Gardnerella genomosp9;Gardnerella genomosp10	0	125	125
WP_116794456.1	glycine oxidase ThiO	Gardnerella genomosp9	0	125	125
WP_080649156.1	elongation factor Tu	Gardnerella genomosp3	0	125	125
WP_064340238.1	type I glyceraldehyde-3-phosphate dehydrogenase	Gardnerella leopoldii	0	124	124
WP_004573912.1	type I glyceraldehyde-3-phosphate dehydrogenase	Gardnerella leopoldii;Gardnerella swidsinskii	0	124	124
tr|I4LXN0|I4LXN0_GARVA	50S ribosomal protein L7/L12	Gardnerella genomosp10	2	122	124
WP_009994370.1	pyruvate kinase, partial	Gardnerella vaginalis	1	123	124
EEJ69996.1	bacterial surface layer protein	Lactobacillus crispatus	123	0	123
WP_004106128.1	glycogen/starch/alpha-glucan phosphorylase	Gardnerella leopoldii	0	123	123
tr|S4HD37|S4HD37_GARVA	Glucose-6-phosphate isomerase	Gardnerella vaginalis;Gardnerella genomosp2;Gardnerella genomosp14;Gardnerella genomosp16	0	122	122
WP_020760651.1	glucose-6-phosphate isomerase	Gardnerella vaginalis	0	122	122
WP_103013343.1	glucose-6-phosphate isomerase	Gardnerella vaginalis	0	122	122
tr|S4GJC0|S4GJC0_GARVA	Glycine oxidase ThiO	Gardnerella genomosp2	0	122	122
tr|U6S7J6|U6S7J6_GARVA	Glucose-6-phosphate isomerase	Gardnerella piotii	0	121	121
WP_112928830.1	glycogen/starch/alpha-glucan phosphorylase	Gardnerella leopoldii	0	121	121
WP_016638110.1	30S ribosomal protein S5, partial	Gardnerella genomosp7	0	121	121
gene_a4ec7b96_402aa	translation elongation factor activity	Bacteroidales	0	121	121
RFT27995.1	transketolase, partial	Gardnerella vaginalis	0	120	120
WP_064622132.1	MULTISPECIES: glycogen/starch/alpha-glucan phosphorylase	Gardnerella swidsinskii	0	120	120
WP_116440296.1	glycogen/starch/alpha-glucan phosphorylase	Gardnerella swidsinskii	0	120	120
gene_b708898b_337aa	Pyruvate kinase	Terrabacteria group	1	119	120
WP_004134236.1	50S ribosomal protein L7/L12	Gardnerella genomosp8;Gardnerella genomosp9	2	116	118
tr|I4M3W1|I4M3W1_GARVA	60 kDa chaperonin	Gardnerella genomosp3	5	112	117
WP_004112459.1	MULTISPECIES: phosphoglyceromutase	Gardnerella vaginalis;Gardnerella swidsinskii;Gardnerella genomosp2;Gardnerella genomosp13;Gardnerella genomosp14;Gardnerella genomosp16	0	117	117
WP_064621385.1	MULTISPECIES: type I glyceraldehyde-3-phosphate dehydrogenase	Gardnerella swidsinskii	0	117	117
WP_004119745.1	MULTISPECIES: glycogen/starch/alpha-glucan phosphorylase	Gardnerella leopoldii	0	116	116
gene_0185034b_396aa	This protein promotes the GTP-dependent binding of aminoacyl-tRNA to the A-site of ribosomes during protein biosynthesis	Veillonellaceae	0	115	115
tr|S4HRP4|S4HRP4_GARVA	Glucose-6-phosphate isomerase	Gardnerella piotii	0	115	115
WP_115761529.1	glucose-6-phosphate isomerase	Gardnerella genomosp15	0	115	115
WP_020760304.1	glycogen/starch/alpha-glucan phosphorylase	Gardnerella vaginalis	0	114	114
tr|S4H3V5|S4H3V5_GARVA	Alpha-1,4 glucan phosphorylase	Gardnerella vaginalis	0	114	114
YP_003985259.1	glycogen phosphorylase	Gardnerella vaginalis	0	114	114
WP_064623584.1	glycogen/starch/alpha-glucan phosphorylase	Gardnerella vaginalis	0	114	114
WP_116436965.1	glycogen/starch/alpha-glucan phosphorylase	Gardnerella vaginalis	0	114	114
WP_116437977.1	glycogen/starch/alpha-glucan phosphorylase	Gardnerella vaginalis	0	114	114
WP_119676003.1	glycogen/starch/alpha-glucan phosphorylase	Gardnerella vaginalis	0	114	114
tr|F5LTW4|F5LTW4_GARVA	Alpha-1,4 glucan phosphorylase	Gardnerella vaginalis	0	114	114
WP_075523706.1	30S ribosomal protein S5	Gardnerella genomosp12	0	114	114
WP_075523127.1	glycine oxidase ThiO	Gardnerella genomosp12	0	114	114
RFT28087.1	pyruvate kinase, partial	Gardnerella vaginalis	1	113	114
WP_007391654.1	MULTISPECIES: elongation factor Tu	Megasphaera lornae	0	113	113
tr|I4LM70|I4LM70_GARVA	Alpha-1,4 glucan phosphorylase	Gardnerella vaginalis	0	113	113
WP_019261500.1	glycogen/starch/alpha-glucan phosphorylase	Gardnerella genomosp2	0	113	113
tr|I4LYK1|I4LYK1_GARVA	Alpha-1,4 glucan phosphorylase	Gardnerella genomosp2	0	113	113
WP_116692411.1	glycogen/starch/alpha-glucan phosphorylase	Gardnerella genomosp16	0	113	113
WP_008121715.1	type I glyceraldehyde-3-phosphate dehydrogenase	Prevotella timonensis;Prevotella	0	113	113
EGG32646.1	glyceraldehyde-3-phosphate dehydrogenase, type I	Lactobacillus iners	89	23	112
EFQ48592.1	Gram-positive signal peptide protein, YSIRK family	Lactobacillus iners	80	31	111
RFT25111.1	phosphoglyceromutase, partial	Gardnerella vaginalis	0	111	111
WP_007392442.1	elongation factor Tu, partial	Megasphaera lornae	0	111	111
tr|I4LWD3|I4LWD3_GARVA	Alpha-1,4 glucan phosphorylase	Gardnerella genomosp2	0	111	111
WP_012913971.1	ABC transporter substrate-binding protein	Gardnerella swidsinskii	0	111	111
WP_004110383.1	MULTISPECIES: ABC transporter substrate-binding protein	Gardnerella swidsinskii	0	111	111
WP_102703418.1	ABC transporter substrate-binding protein	Gardnerella swidsinskii	0	111	111
WP_103013944.1	MULTISPECIES: ABC transporter substrate-binding protein	Gardnerella swidsinskii	0	111	111
WP_016637596.1	glycogen/starch/alpha-glucan phosphorylase	Gardnerella genomosp7	0	110	110
tr|S4H8V1|S4H8V1_GARVA	60 kDa chaperonin (Fragment)	Gardnerella vaginalis	5	105	110
WP_116440550.1	ABC transporter substrate-binding protein	Gardnerella swidsinskii	0	110	110
WP_116439928.1	2,3-bisphosphoglycerate-dependent phosphoglycerate mutase, partial	Gardnerella vaginalis	0	109	109
WP_004357738.1	elongation factor Tu	Prevotella disiens	0	109	109
WP_064346626.1	glucose-6-phosphate isomerase	Gardnerella genomosp7	0	109	109
WP_116773009.1	glycogen/starch/alpha-glucan phosphorylase	Gardnerella vaginalis;Gardnerella genomosp14	0	108	108
EFU78260.1	Gram-positive signal peptide protein, YSIRK family	Lactobacillus iners	76	31	107
WP_004110639.1	phosphoglyceromutase	Gardnerella swidsinskii	0	107	107
WP_004128801.1	phosphoglyceromutase	Gardnerella genomosp7;Gardnerella genomosp8;Gardnerella genomosp9;Gardnerella genomosp10;Gardnerella genomosp11	0	107	107
tr|S4HH78|S4HH78_GARVA	30S ribosomal protein S5 (Fragment)	Gardnerella vaginalis	0	107	107
WP_020760902.1	30S ribosomal protein S5, partial	Gardnerella vaginalis	0	107	107
tr|S4GXN3|S4GXN3_GARVA	30S ribosomal protein S5 (Fragment)	Gardnerella vaginalis	0	107	107
WP_116438045.1	30S ribosomal protein S5, partial	Gardnerella vaginalis	0	107	107
tr|F5LX05|F5LX05_GARVA	30S ribosomal protein S5	Gardnerella vaginalis	0	107	107
tr|S4IWM9|S4IWM9_GARVA	30S ribosomal protein S5 (Fragment)	Gardnerella piotii	0	107	107
tr|S4HGX7|S4HGX7_GARVA	30S ribosomal protein S5 (Fragment)	Gardnerella piotii	0	107	107
tr|S4GWR4|S4GWR4_GARVA	30S ribosomal protein S5 (Fragment)	Gardnerella piotii	0	107	107
tr|S4GW44|S4GW44_GARVA	30S ribosomal protein S5 (Fragment)	Gardnerella genomosp3	0	107	107
tr|S4GM11|S4GM11_GARVA	30S ribosomal protein S5 (Fragment)	Gardnerella genomosp3	0	107	107
LCVA_130	bacterial extracellular solute-binding family protein	Lachnocurva vaginae	0	107	107
gene_4cf93802_447aa	Bacterial extracellular solute-binding protein	Unknown	0	107	107
WP_004136644.1	glycogen/starch/alpha-glucan phosphorylase	Gardnerella genomosp9	0	106	106
tr|S4HBJ2|S4HBJ2_GARVA	Putative 2,3-bisphosphoglycerate-dependent phosphoglycerate mutase (Fragment)	Gardnerella vaginalis	0	105	105
WP_016638074.1	type I glyceraldehyde-3-phosphate dehydrogenase	Gardnerella genomosp7;Gardnerella genomosp13	0	105	105
WP_101886670.1	glycogen phosphorylase	Gardnerella vaginalis	0	105	105
WP_064340575.1	ABC transporter substrate-binding protein	Gardnerella leopoldii	0	105	105
WP_101885958.1	ABC transporter substrate-binding protein	Gardnerella leopoldii	0	105	105
tr|D6SVH3|D6SVH3_GARVA	ABC-type oligopeptide transporter, periplasmic component	Gardnerella leopoldii	0	105	105
tr|I4LQV3|I4LQV3_GARVA	Extracellular solute-binding protein, family 5	Gardnerella leopoldii	0	105	105
tr|U6S6E5|U6S6E5_GARVA	30S ribosomal protein S5 (Fragment)	Gardnerella piotii	0	105	105
EFO72121.1	Gram-positive signal peptide protein, YSIRK family	Lactobacillus iners	75	29	104
tr|I4LBD6|I4LBD6_GARVA	Glucose-6-phosphate isomerase	Gardnerella vaginalis	0	104	104
tr|I4LUR8|I4LUR8_GARVA	Glucose-6-phosphate isomerase	Gardnerella genomosp2	0	104	104
tr|S4I9Q2|S4I9Q2_GARVA	Transketolase, pyridine binding domain protein (Fragment)	Gardnerella vaginalis	0	104	104
WP_064621765.1	MULTISPECIES: ABC transporter substrate-binding protein	Gardnerella swidsinskii	0	104	104
WP_004113803.1	glycine oxidase ThiO	Gardnerella vaginalis;Gardnerella genomosp2	0	104	104
WP_103085092.1	glycine oxidase ThiO	Gardnerella genomosp13	0	104	104
TDM93859.1	S-layer protein	Lactobacillus crispatus	103	0	103
PKZ26821.1	S-layer protein	Lactobacillus crispatus	103	0	103
WP_019260441.1	DivIVA domain-containing protein	Gardnerella genomosp8	0	102	102
tr|S4GUR4|S4GUR4_GARVA	DivIVA domain protein	Gardnerella genomosp3;Gardnerella genomosp15;Gardnerella genomosp17	0	102	102
EGG33771.1	fructose-1,6-bisphosphate aldolase, class II	Lactobacillus iners	83	18	101
WP_116440072.1	2,3-bisphosphoglycerate-dependent phosphoglycerate mutase, partial	Gardnerella vaginalis	0	101	101
WP_075523630.1	glycogen/starch/alpha-glucan phosphorylase	Gardnerella genomosp12	0	101	101
WP_075523526.1	pyruvate kinase	Gardnerella genomosp12	0	101	101
WP_064346620.1	dihydrouridine synthase	Gardnerella genomosp7	0	101	101
tr|I4M6G6|I4M6G6_GARVA	Uncharacterized protein	Gardnerella genomosp8	0	101	101
tr|S4H9C2|S4H9C2_GARVA	DivIVA domain protein	Gardnerella piotii	0	101	101
tr|S4GHM7|S4GHM7_GARVA	DivIVA domain protein	Gardnerella piotii	0	101	101
WP_012914548.1	hypothetical protein	Gardnerella swidsinskii	0	101	101
WP_064346697.1	glycogen/starch/alpha-glucan phosphorylase	Gardnerella genomosp7	0	100	100
tr|I4M591|I4M591_GARVA	Uncharacterized protein	Gardnerella genomosp3	0	100	100
WP_116431842.1	ABC transporter substrate-binding protein	Gardnerella swidsinskii	0	99	99
WP_007391287.1	MULTISPECIES: FAD-binding oxidoreductase	Megasphaera lornae	0	99	99
WP_007391044.1	MULTISPECIES: elongation factor Tu	Megasphaera lornae	0	98	98
tr|U6S9N7|U6S9N7_GARVA	60 kDa chaperonin	Gardnerella piotii;Gardnerella genomosp3;Gardnerella genomosp15;Gardnerella genomosp17	5	93	98
tr|S4GMT7|S4GMT7_GARVA	60 kDa chaperonin	Gardnerella piotii	5	93	98
WP_115761878.1	chaperonin GroEL	Gardnerella genomosp15	5	93	98
EGG32558.1	Gram-positive signal peptide protein, YSIRK family	Lactobacillus iners	70	27	97
EFO68257.1	Gram-positive signal peptide protein, YSIRK family	Lactobacillus iners	70	27	97
EFQ48173.1	Gram-positive signal peptide protein, YSIRK family	Lactobacillus iners	70	27	97
RFT30662.1	30S ribosomal protein S5, partial	Gardnerella vaginalis	0	97	97
tr|S4GAW9|S4GAW9_GARVA	30S ribosomal protein S5 (Fragment)	Gardnerella piotii	0	97	97
WP_016637757.1	aldehyde dehydrogenase, partial	Gardnerella genomosp7	0	96	96
WP_019260568.1	glycogen/starch/alpha-glucan phosphorylase	Gardnerella genomosp8	0	96	96
WP_116440361.1	glucose-6-phosphate isomerase	Gardnerella swidsinskii	0	96	96
WP_019261508.1	type I glyceraldehyde-3-phosphate dehydrogenase	Gardnerella genomosp2	0	96	96
WP_007174526.1	elongation factor Tu	Prevotella bergensis	0	96	96
tr|S4H343|S4H343_GARVA	Transketolase, pyridine binding domain protein (Fragment)	Gardnerella vaginalis	0	95	95
tr|S4GS27|S4GS27_GARVA	Transketolase, pyridine binding domain protein (Fragment)	Gardnerella genomosp2	0	95	95
LCVA_409	bacterial flagellin N-terminal helical region family protein	Lachnocurva vaginae	0	95	95
EKB61527.1	hypothetical protein HMPREF9250_02063	Lactobacillus crispatus	94	0	94
tr|S4I392|S4I392_GARVA	Transketolase, pyridine binding domain protein (Fragment)	Gardnerella piotii	0	94	94
WP_102695121.1	glycogen phosphorylase	Gardnerella genomosp8	0	94	94
tr|I4MAY5|I4MAY5_GARVA	Alpha-1,4 glucan phosphorylase	Gardnerella genomosp8	0	94	94
tr|S4H2V4|S4H2V4_GARVA	FAD dependent oxidoreductase (Fragment)	Gardnerella vaginalis	0	94	94
WP_032814161.1	ABC transporter substrate-binding protein	Gardnerella genomosp7	0	94	94
WP_014554829.1	glycine oxidase ThiO	Gardnerella vaginalis	0	94	94
WP_004118154.1	glycine oxidase ThiO	Gardnerella vaginalis;Gardnerella genomosp2;Gardnerella genomosp14;Gardnerella genomosp16	0	94	94
WP_101892001.1	glycine oxidase ThiO	Gardnerella vaginalis	0	94	94
WP_116437286.1	glycine oxidase ThiO	Gardnerella vaginalis	0	94	94
WP_102696931.1	type I glyceraldehyde-3-phosphate dehydrogenase	Prevotella buccalis	0	94	94
WP_025071732.1	type I glyceraldehyde-3-phosphate dehydrogenase	Prevotella timonensis	0	93	93
WP_004348308.1	type I glyceraldehyde-3-phosphate dehydrogenase	Prevotella buccalis	0	93	93
WP_008125157.1	phosphoenolpyruvate carboxykinase (ATP)	Prevotella timonensis	0	93	93
gene_401bd4f9_473aa	Hypothetical protein	Unknown	0	93	93
tr|S4HYD6|S4HYD6_GARVA	Glucose-6-phosphate isomerase (Fragment)	Gardnerella genomosp2	0	92	92
WP_119675406.1	glycogen/starch/alpha-glucan family phosphorylase, partial	Gardnerella vaginalis	0	92	92
YP_003985360.1	glycine oxidase ThiO	Gardnerella vaginalis	0	92	92
WP_065189459.1	glycine oxidase ThiO	Gardnerella vaginalis	0	92	92
WP_004112841.1	glycine oxidase ThiO	Gardnerella vaginalis	0	92	92
PNH17811.1	signal peptide protein	Lactobacillus iners	70	21	91
WP_064347647.1	ABC transporter substrate-binding protein	Gardnerella genomosp7	0	91	91
WP_036927277.1	phosphoenolpyruvate carboxykinase (ATP)	Prevotella timonensis	0	91	91
LCVA_332	bacterial flagellin N-terminal helical region family protein	Lachnocurva vaginae	0	90	90
LCVA_1055	bacterial flagellin N-terminal helical region family protein	Lachnocurva vaginae	0	90	90
WP_075523593.1	sn-glycerol-3-phosphate ABC transporter ATP-binding protein UgpC	Gardnerella genomosp12	1	88	89
tr|S4H495|S4H495_GARVA	Glyceraldehyde-3-phosphate dehydrogenase, type I	Gardnerella vaginalis;Gardnerella genomosp2;Gardnerella genomosp16	0	89	89
YP_003986273.1	glyceraldehyde-3-phosphate dehydrogenase (phosphorylating)	Gardnerella vaginalis;Gardnerella genomosp14	0	89	89
tr|S4IU73|S4IU73_GARVA	Glyceraldehyde-3-phosphate dehydrogenase, type I	Gardnerella piotii;Gardnerella genomosp3;Gardnerella genomosp11;Gardnerella genomosp15;Gardnerella genomosp17	0	89	89
WP_004130004.1	type I glyceraldehyde-3-phosphate dehydrogenase	Gardnerella piotii;Gardnerella genomosp3	0	89	89
WP_075523066.1	type I glyceraldehyde-3-phosphate dehydrogenase	Gardnerella genomosp12	0	89	89
gene_016fee26_105aa	Transaldolase is important for the balance of metabolites in the pentose-phosphate pathway	Terrabacteria group	0	89	89
WP_004108690.1	MULTISPECIES: formate C-acetyltransferase	Gardnerella swidsinskii	0	88	88
gene_9f651202_454aa	Belongs to the GPI family	Terrabacteria group	0	88	88
RFT30824.1	phosphoglyceromutase, partial	Gardnerella vaginalis	0	88	88
tr|S4H1A4|S4H1A4_GARVA	Transketolase, thiamine diphosphate binding domain protein (Fragment)	Gardnerella genomosp2	0	88	88
RFT27220.1	ABC transporter substrate-binding protein, partial	Gardnerella vaginalis	10	78	88
WP_004112006.1	50S ribosomal protein L7/L12	Gardnerella vaginalis;Gardnerella piotii;Gardnerella genomosp2;Gardnerella genomosp3;Gardnerella genomosp11;Gardnerella genomosp14;Gardnerella genomosp15;Gardnerella genomosp16;Gardnerella genomosp17	3	85	88
WP_116437252.1	50S ribosomal protein L7/L12	Gardnerella vaginalis	3	85	88
LCVA_646	glyceraldehyde-3-phosphate dehydrogenase, type I	Lachnocurva vaginae	0	88	88
WP_060785766.1	glycogen/starch/alpha-glucan phosphorylase	Gardnerella genomosp3	0	87	87
tr|I4M3D9|I4M3D9_GARVA	Alpha-1,4 glucan phosphorylase	Gardnerella genomosp3;Gardnerella genomosp15;Gardnerella genomosp17	0	87	87
RFT25565.1	transketolase, partial	Gardnerella piotii	0	87	87
RFT22526.1	pyruvate kinase, partial	Gardnerella vaginalis	1	86	87
WP_039891948.1	formate C-acetyltransferase	Megasphaera lornae	0	87	87
tr|U6S9E3|U6S9E3_GARVA	Alpha-1,4 glucan phosphorylase	Gardnerella piotii;Gardnerella genomosp3;Gardnerella genomosp15	0	86	86
WP_116438075.1	glycogen/starch/alpha-glucan phosphorylase	Gardnerella piotii	0	86	86
WP_116285314.1	glycogen/starch/alpha-glucan phosphorylase	Gardnerella piotii	0	86	86
WP_101889469.1	glycogen phosphorylase	Gardnerella genomosp3	0	86	86
tr|I4MCC5|I4MCC5_GARVA	Alpha-1,4 glucan phosphorylase	Gardnerella genomosp3	0	86	86
WP_007390372.1	hypothetical protein	Megasphaera lornae	0	86	86
WP_012913809.1	MULTISPECIES: 50S ribosomal protein L10	Gardnerella swidsinskii	0	86	86
WP_004337951.1	phosphoenolpyruvate carboxykinase (ATP)	Prevotella bivia;Prevotella	0	86	86
WP_004134581.1	type I glyceraldehyde-3-phosphate dehydrogenase	Gardnerella genomosp8;Gardnerella genomosp9	0	86	86
WP_007391413.1	MULTISPECIES: chaperonin GroEL	Megasphaera lornae	0	85	85
WP_004129547.1	50S ribosomal protein L10	Gardnerella genomosp8;Gardnerella genomosp9;Gardnerella genomosp10	0	85	85
WP_075523745.1	50S ribosomal protein L10	Gardnerella genomosp12	0	85	85
RFT31087.1	transaldolase, partial	Gardnerella vaginalis	0	84	84
RFT27866.1	glycogen phosphorylase	Gardnerella piotii	0	84	84
WP_004109752.1	50S ribosomal protein L10	Gardnerella swidsinskii	0	84	84
LCVA_407	bacterial flagellin N-terminal helical region family protein	Lachnocurva vaginae	0	84	84
LCVA_408	bacterial flagellin N-terminal helical region family protein	Lachnocurva vaginae	0	84	84
WP_004574276.1	MULTISPECIES: 30S ribosomal protein S2	Gardnerella leopoldii;Gardnerella swidsinskii	0	83	83
WP_032842488.1	MULTISPECIES: 30S ribosomal protein S2	Gardnerella leopoldii;Gardnerella swidsinskii	0	83	83
WP_004106337.1	MULTISPECIES: formate C-acetyltransferase	Gardnerella leopoldii	0	83	83
WP_116794220.1	DivIVA domain-containing protein	Gardnerella genomosp9	0	83	83
tr|I4MDT1|I4MDT1_GARVA	Uncharacterized protein	Gardnerella genomosp9	0	83	83
WP_081091005.1	ABC transporter substrate-binding protein	Gardnerella genomosp11	0	83	83
WP_007390585.1	S-layer homology domain-containing protein	Megasphaera lornae	0	83	83
gene_129614d1_478aa	Psort location OuterMembrane, score	Veillonellaceae	0	83	83
WP_016636752.1	50S ribosomal protein L10	Gardnerella genomosp7	0	83	83
gene_7e2e5784_116aa	Transaldolase is important for the balance of metabolites in the pentose-phosphate pathway	Terrabacteria group	0	83	83
WP_007391520.1	4-hydroxybutyryl-CoA dehydratase	Megasphaera lornae;Megasphaera	0	82	82
WP_007390505.1	S-layer homology domain-containing protein	Megasphaera lornae	0	82	82
tr|S4GUD9|S4GUD9_GARVA	Glyceraldehyde-3-phosphate dehydrogenase, type I	Gardnerella vaginalis	0	82	82
WP_004108796.1	MULTISPECIES: ABC transporter	Gardnerella swidsinskii	0	82	82
tr|I4M2E2|I4M2E2_GARVA	Uncharacterized protein	Gardnerella genomosp10	0	81	81
WP_020760737.1	ABC transporter, substrate-binding protein, family 5	Gardnerella vaginalis	0	81	81
WP_080560304.1	ABC transporter substrate-binding protein	Gardnerella vaginalis	0	81	81
WP_080573871.1	ABC transporter family substrate-binding protein	Gardnerella vaginalis	0	81	81
WP_075038716.1	ABC transporter substrate-binding protein	Gardnerella vaginalis	0	81	81
WP_101886702.1	ABC transporter substrate-binding protein	Gardnerella vaginalis	0	81	81
WP_102720945.1	ABC transporter substrate-binding protein	Gardnerella vaginalis	0	81	81
WP_116439807.1	ABC transporter family substrate-binding protein	Gardnerella vaginalis	0	81	81
WP_116773037.1	ABC transporter family substrate-binding protein	Gardnerella vaginalis;Gardnerella genomosp14	0	81	81
RFT38203.1	ABC transporter substrate-binding protein	Gardnerella vaginalis	0	81	81
WP_116286169.1	ABC transporter family substrate-binding protein	Gardnerella piotii	0	81	81
tr|I4MCH6|I4MCH6_GARVA	Extracellular solute-binding protein, family 5	Gardnerella genomosp3	0	81	81
WP_115761961.1	ABC transporter family substrate-binding protein	Gardnerella genomosp15	0	81	81
WP_115757711.1	ABC transporter family substrate-binding protein	Gardnerella genomosp17	0	81	81
WP_007390488.1	S-layer homology domain-containing protein	Megasphaera lornae	0	81	81
gene_b1cb7fb4_474aa	Psort location OuterMembrane, score	Veillonellaceae	0	81	81
RFT31491.1	type I glyceraldehyde-3-phosphate dehydrogenase, partial	Gardnerella vaginalis	0	81	81
EFO70150.1	Gram-positive signal peptide protein, YSIRK family	Lactobacillus iners	63	17	80
PMC29211.1	signal peptide protein	Lactobacillus iners	63	17	80
tr|S4HLQ9|S4HLQ9_GARVA	2,3-bisphosphoglycerate-dependent phosphoglycerate mutase	Gardnerella piotii;Gardnerella genomosp3;Gardnerella genomosp15	0	80	80
RFT31641.1	30S ribosomal protein S5, partial	Gardnerella vaginalis	0	80	80
WP_016637495.1	DivIVA domain-containing protein	Gardnerella genomosp7	0	80	80
WP_116440441.1	zinc ABC transporter substrate-binding protein	Gardnerella swidsinskii	0	80	80
WP_004115590.1	phosphoglyceromutase	Gardnerella vaginalis	0	79	79
tr|S4IHF3|S4IHF3_GARVA	2,3-bisphosphoglycerate-dependent phosphoglycerate mutase	Gardnerella genomosp3;Gardnerella genomosp15;Gardnerella genomosp17	0	79	79
YP_003986328.1	glucose-6-phosphate isomerase	Gardnerella vaginalis	0	79	79
tr|S4H3L2|S4H3L2_GARVA	Alpha-1,4 glucan phosphorylase (Fragment)	Gardnerella vaginalis	0	79	79
WP_012914258.1	phosphoglycerate kinase	Gardnerella swidsinskii	1	78	79
WP_004108635.1	MULTISPECIES: phosphoglycerate kinase	Gardnerella swidsinskii	1	78	79
WP_020760339.1	elongation factor Tu protein, partial	Gardnerella vaginalis	0	79	79
tr|S4H328|S4H328_GARVA	Elongation factor Tu protein (Fragment)	Gardnerella vaginalis	0	79	79
WP_060787318.1	DivIVA domain-containing protein	Gardnerella genomosp11	0	79	79
WP_007390528.1	S-layer homology domain-containing protein	Megasphaera lornae	0	79	79
WP_004335763.1	NADP-specific glutamate dehydrogenase	Prevotella bivia;Prevotella	0	79	79
tr|D6T0S1|D6T0S1_GARVA	Glyceraldehyde 3-phosphate dehydrogenase C	Gardnerella swidsinskii	0	78	78
WP_116439953.1	glycogen/starch/alpha-glucan family phosphorylase, partial	Gardnerella vaginalis	0	78	78
tr|S4GPY8|S4GPY8_GARVA	Alpha-1,4 glucan phosphorylase (Fragment)	Gardnerella genomosp2	0	78	78
WP_076002914.1	phosphoglycerate kinase	Gardnerella swidsinskii	1	77	78
WP_116431645.1	phosphoglycerate kinase	Gardnerella swidsinskii	1	77	78
WP_115757123.1	hypothetical protein	Gardnerella genomosp17	0	78	78
gene_9e8c0f56_401aa	This protein promotes the GTP-dependent binding of aminoacyl-tRNA to the A-site of ribosomes during protein biosynthesis	Clostridiales bacterium KA00274	0	78	78
RFT27219.1	ABC transporter substrate-binding protein, partial	Gardnerella vaginalis	5	73	78
WP_102155099.1	phosphoglycerate kinase	Gardnerella swidsinskii	1	76	77
tr|S4IGW4|S4IGW4_GARVA	ABC transporter, substrate-binding protein, family 5	Gardnerella genomosp3	0	77	77
tr|S4GJD3|S4GJD3_GARVA	ABC transporter, substrate-binding protein, family 5	Gardnerella genomosp3	0	77	77
tr|T2PKQ1|T2PKQ1_GARVA	ABC transporter, substrate-binding protein, family 5	Gardnerella genomosp3	0	77	77
WP_004132194.1	ABC transporter substrate-binding protein	Gardnerella genomosp3	0	77	77
WP_081090760.1	ABC transporter substrate-binding protein	Gardnerella genomosp3	0	77	77
WP_115794289.1	ABC transporter family substrate-binding protein	Gardnerella genomosp15	0	77	77
WP_004118670.1	MULTISPECIES: DNA-directed RNA polymerase subunit beta'	Gardnerella leopoldii	0	77	77
WP_064621473.1	MULTISPECIES: DNA-directed RNA polymerase subunit beta'	Gardnerella swidsinskii	0	77	77
WP_004112001.1	50S ribosomal protein L10	Gardnerella vaginalis;Gardnerella piotii;Gardnerella genomosp2;Gardnerella genomosp3;Gardnerella genomosp11;Gardnerella genomosp14;Gardnerella genomosp15;Gardnerella genomosp16;Gardnerella genomosp17	2	75	77
tr|S4H2F8|S4H2F8_GARVA	50S ribosomal protein L10	Gardnerella genomosp3	2	75	77
WP_004106533.1	MULTISPECIES: zinc ABC transporter substrate-binding protein	Gardnerella leopoldii	0	77	77
WP_116442741.1	zinc ABC transporter substrate-binding protein	Gardnerella leopoldii	0	77	77
gene_63bf3a42_509aa	Bacterial flagellin C-terminal helical region	Unknown	0	77	77
WP_007390539.1	MULTISPECIES: acyl-CoA dehydrogenase	Megasphaera lornae	0	76	76
WP_060786985.1	glycogen/starch/alpha-glucan phosphorylase	Gardnerella genomosp11	0	76	76
WP_064621931.1	MULTISPECIES: phosphoglycerate kinase	Gardnerella swidsinskii	1	75	76
WP_004112309.1	30S ribosomal protein S7	Gardnerella vaginalis;Gardnerella genomosp2;Gardnerella genomosp14;Gardnerella genomosp16	0	76	76
WP_116439920.1	30S ribosomal protein S7, partial	Gardnerella vaginalis	0	76	76
tr|S4HTG8|S4HTG8_GARVA	30S ribosomal protein S7	Gardnerella piotii;Gardnerella genomosp3;Gardnerella genomosp8;Gardnerella genomosp9;Gardnerella genomosp10;Gardnerella genomosp11;Gardnerella genomosp15;Gardnerella genomosp17	0	76	76
WP_075523050.1	30S ribosomal protein S7	Gardnerella genomosp12;Gardnerella genomosp13;Gardnerella genomosp15	0	76	76
WP_102703239.1	DNA-directed RNA polymerase subunit beta'	Gardnerella swidsinskii	0	76	76
tr|D6SVI8|D6SVI8_GARVA	Glyceraldehyde 3-phosphate dehydrogenase C	Gardnerella leopoldii	0	75	75
WP_103084406.1	sugar ABC transporter ATP-binding protein	Gardnerella genomosp13	1	74	75
WP_004126798.1	30S ribosomal protein S2	Gardnerella genomosp8;Gardnerella genomosp9;Gardnerella genomosp10	0	75	75
WP_006302344.1	elongation factor Tu	Fannyhessea vaginae	0	75	75
WP_006303669.1	elongation factor Tu	Fannyhessea vaginae	0	75	75
tr|S4HY03|S4HY03_GARVA	Transketolase, thiamine diphosphate binding domain protein (Fragment)	Gardnerella piotii	0	75	75
WP_103084197.1	phosphoglycerate kinase	Gardnerella genomosp13	1	73	74
tr|D6SXT3|D6SXT3_GARVA	30S ribosomal protein S2	Gardnerella leopoldii	0	74	74
tr|D6SZC6|D6SZC6_GARVA	30S ribosomal protein S2	Gardnerella swidsinskii	0	74	74
WP_116438793.1	ABC transporter family substrate-binding protein	Gardnerella piotii	0	74	74
WP_064347754.1	DNA-directed RNA polymerase subunit beta'	Gardnerella genomosp7	0	74	74
WP_012914474.1	hypothetical protein	Gardnerella swidsinskii	0	74	74
PMC42289.1	signal peptide protein, partial	Lactobacillus iners	56	17	73
WP_060785875.1	glucose-6-phosphate isomerase	Gardnerella genomosp3;Gardnerella genomosp17	0	73	73
WP_004105740.1	MULTISPECIES: F0F1 ATP synthase subunit beta	Gardnerella leopoldii	0	73	73
WP_012913756.1	F0F1 ATP synthase subunit beta	Gardnerella swidsinskii	0	73	73
WP_004109936.1	MULTISPECIES: F0F1 ATP synthase subunit beta	Gardnerella swidsinskii	0	73	73
WP_032814360.1	30S ribosomal protein S2	Gardnerella genomosp7	0	73	73
PZP11038.1	glucose-6-phosphate isomerase, partial	Gardnerella vaginalis	0	73	73
tr|D6SYS6|D6SYS6_GARVA	DNA-directed RNA polymerase subunit beta'	Gardnerella leopoldii	0	73	73
WP_116794299.1	DNA-directed RNA polymerase subunit beta'	Gardnerella genomosp9	0	73	73
tr|I4M5T1|I4M5T1_GARVA	Glucose-6-phosphate isomerase	Gardnerella genomosp3	0	72	72
WP_020311652.1	MULTISPECIES: elongation factor Tu	Megasphaera lornae	0	72	72
WP_070807744.1	elongation factor Tu, partial	Megasphaera lornae	0	72	72
WP_113855078.1	MULTISPECIES: elongation factor Tu	Megasphaera lornae	0	72	72
WP_076002884.1	elongation factor Ts	Gardnerella swidsinskii	0	72	72
tr|I4M847|I4M847_GARVA	Phosphoglycerate kinase	Gardnerella genomosp8	1	71	72
WP_151215444.1	30S ribosomal protein S7, partial	Gardnerella piotii	0	72	72
tr|S4GUW4|S4GUW4_GARVA	DNA-directed RNA polymerase subunit beta'	Gardnerella piotii	0	72	72
WP_103013812.1	DNA-directed RNA polymerase subunit beta'	Gardnerella swidsinskii	0	72	72
WP_102155644.1	DNA-directed RNA polymerase subunit beta'	Gardnerella swidsinskii	0	72	72
WP_023057835.1	MULTISPECIES: phosphoenolpyruvate carboxykinase (ATP)	Prevotella buccalis	0	72	72
gene_574b5ede_538aa	Involved in the gluconeogenesis. Catalyzes the conversion of oxaloacetate (OAA) to phosphoenolpyruvate (PEP) through direct phosphoryl transfer between the nucleoside triphosphate and OAA	Bacteroidales	0	72	72
WP_023053625.1	MULTISPECIES: elongation factor Tu	Megasphaera lornae	0	71	71
PZP11969.1	ABC transporter substrate-binding protein, partial	Gardnerella vaginalis	0	71	71
WP_012914443.1	DNA-directed RNA polymerase subunit beta'	Gardnerella swidsinskii	0	71	71
WP_076003049.1	DNA-directed RNA polymerase subunit beta'	Gardnerella swidsinskii	0	71	71
WP_116431546.1	DNA-directed RNA polymerase subunit beta'	Gardnerella swidsinskii	0	71	71
tr|I4MA69|I4MA69_GARVA	DNA-directed RNA polymerase subunit beta'	Gardnerella genomosp3;Gardnerella genomosp15;Gardnerella genomosp17	0	71	71
WP_004134380.1	DNA-directed RNA polymerase subunit beta'	Gardnerella genomosp8	0	71	71
tr|I4MFD1|I4MFD1_GARVA	DNA-directed RNA polymerase subunit beta'	Gardnerella genomosp9	0	71	71
WP_115793770.1	DNA-directed RNA polymerase subunit beta'	Gardnerella genomosp15	0	71	71
WP_116689748.1	DNA-directed RNA polymerase subunit beta'	Gardnerella genomosp15	0	71	71
gene_ed2b8d13_1340aa	DNA-dependent RNA polymerase catalyzes the transcription of DNA into RNA using the four ribonucleoside triphosphates as substrates	Terrabacteria group	0	71	71
tr|I4LZF0|I4LZF0_GARVA	Glyceraldehyde-3-phosphate dehydrogenase	Gardnerella genomosp10	0	71	71
WP_004114360.1	30S ribosomal protein S3	Gardnerella vaginalis;Gardnerella genomosp2;Gardnerella genomosp14;Gardnerella genomosp16	0	70	70
WP_004574090.1	MULTISPECIES: 30S ribosomal protein S3	Gardnerella leopoldii;Gardnerella swidsinskii	0	70	70
WP_004129057.1	30S ribosomal protein S3	Gardnerella genomosp8;Gardnerella genomosp9;Gardnerella genomosp10	0	70	70
tr|I4MCZ1|I4MCZ1_GARVA	Phosphoglycerate kinase	Gardnerella genomosp9	1	69	70
WP_004105577.1	MULTISPECIES: 50S ribosomal protein L10	Gardnerella leopoldii	0	70	70
tr|S4HGZ7|S4HGZ7_GARVA	DNA-directed RNA polymerase subunit beta'	Gardnerella piotii	0	70	70
WP_116286079.1	DNA-directed RNA polymerase subunit beta'	Gardnerella piotii	0	70	70
WP_019260746.1	DNA-directed RNA polymerase subunit beta'	Gardnerella genomosp8	0	70	70
tr|I4LZS0|I4LZS0_GARVA	DNA-directed RNA polymerase subunit beta'	Gardnerella genomosp10	0	70	70
WP_060786555.1	DNA-directed RNA polymerase subunit beta'	Gardnerella genomosp11	0	70	70
tr|S4H460|S4H460_GARVA	50S ribosomal protein L29	Gardnerella vaginalis;Gardnerella leopoldii;Gardnerella piotii;Gardnerella swidsinskii;Gardnerella genomosp2;Gardnerella genomosp3;Gardnerella genomosp9;Gardnerella genomosp14;Gardnerella genomosp15;Gardnerella genomosp16;Gardnerella genomosp17	1	69	70
WP_004129054.1	50S ribosomal protein L29	Gardnerella genomosp8;Gardnerella genomosp9;Gardnerella genomosp10;Gardnerella genomosp11	1	69	70
tr|S4HEI0|S4HEI0_GARVA	Ribosomal protein L10 (Fragment)	Gardnerella vaginalis	2	68	70
tr|S4HYI9|S4HYI9_GARVA	Ribosomal protein L10 (Fragment)	Gardnerella genomosp2	2	68	70
EFQ47728.1	chaperonin GroL	Lactobacillus iners	65	4	69
EFO66567.1	chaperonin GroL	Lactobacillus iners	65	4	69
tr|S4HLA3|S4HLA3_GARVA	Alpha-1,4 glucan phosphorylase (Fragment)	Gardnerella piotii	0	69	69
tr|S4HBH1|S4HBH1_GARVA	Alpha-1,4 glucan phosphorylase (Fragment)	Gardnerella piotii	0	69	69
tr|S4GJN7|S4GJN7_GARVA	Alpha-1,4 glucan phosphorylase (Fragment)	Gardnerella piotii	0	69	69
tr|S4IL33|S4IL33_GARVA	Alpha-1,4 glucan phosphorylase (Fragment)	Gardnerella genomosp3	0	69	69
tr|S4GYL7|S4GYL7_GARVA	Alpha-1,4 glucan phosphorylase (Fragment)	Gardnerella genomosp3	0	69	69
tr|T2PM71|T2PM71_GARVA	Alpha-1,4 glucan phosphorylase (Fragment)	Gardnerella genomosp3	0	69	69
WP_004107405.1	MULTISPECIES: 30S ribosomal protein S7	Gardnerella leopoldii	0	69	69
WP_012914396.1	MULTISPECIES: 30S ribosomal protein S7	Gardnerella swidsinskii	0	69	69
tr|S4IQZ6|S4IQZ6_GARVA	30S ribosomal protein S2	Gardnerella vaginalis;Gardnerella genomosp2;Gardnerella genomosp14	0	69	69
RFT31107.1	30S ribosomal protein S2, partial	Gardnerella vaginalis	0	69	69
tr|S4IVL3|S4IVL3_GARVA	30S ribosomal protein S2	Gardnerella piotii;Gardnerella genomosp15	0	69	69
tr|S4HVX3|S4HVX3_GARVA	30S ribosomal protein S2	Gardnerella piotii;Gardnerella genomosp3;Gardnerella genomosp15;Gardnerella genomosp17	0	69	69
WP_060786681.1	30S ribosomal protein S2	Gardnerella genomosp11	0	69	69
WP_116692624.1	30S ribosomal protein S2	Gardnerella genomosp16	0	69	69
tr|S4HJA4|S4HJA4_GARVA	ABC transporter, substrate-binding protein, family 5	Gardnerella vaginalis	0	69	69
tr|S4ISP7|S4ISP7_GARVA	ABC transporter, substrate-binding protein, family 5	Gardnerella piotii	0	69	69
tr|S4HCK0|S4HCK0_GARVA	ABC transporter, substrate-binding protein, family 5	Gardnerella piotii	0	69	69
tr|U6S8D6|U6S8D6_GARVA	ABC transporter, substrate-binding protein, family 5	Gardnerella piotii	0	69	69
tr|S4HYA9|S4HYA9_GARVA	ABC transporter, substrate-binding protein, family 5	Gardnerella genomosp2	0	69	69
tr|I4LPP6|I4LPP6_GARVA	Extracellular solute-binding protein, family 5	Gardnerella genomosp2	0	69	69
WP_116689777.1	ABC transporter family substrate-binding protein	Gardnerella genomosp15	0	69	69
WP_116692480.1	ABC transporter family substrate-binding protein	Gardnerella genomosp16	0	69	69
WP_048730620.1	DNA-directed RNA polymerase subunit beta'	Gardnerella vaginalis	0	69	69
WP_060785615.1	DNA-directed RNA polymerase subunit beta'	Gardnerella genomosp3	0	69	69
WP_101889724.1	DNA-directed RNA polymerase subunit beta'	Gardnerella genomosp3	0	69	69
WP_004129952.1	DNA-directed RNA polymerase subunit beta'	Gardnerella genomosp3	0	69	69
WP_076002910.1	formate C-acetyltransferase	Gardnerella swidsinskii	0	69	69
WP_004114319.1	MULTISPECIES: co-chaperone GroES	Gardnerella vaginalis;Gardnerella leopoldii;Gardnerella swidsinskii;Gardnerella genomosp2;Gardnerella genomosp7;Gardnerella genomosp14;Gardnerella genomosp16	2	67	69
tr|I4LWV8|I4LWV8_GARVA	10 kDa chaperonin	Gardnerella genomosp2	2	67	69
WP_004127748.1	co-chaperone GroES	Gardnerella genomosp8;Gardnerella genomosp9;Gardnerella genomosp10	2	67	69
WP_075523734.1	co-chaperone GroES	Gardnerella genomosp12	2	67	69
tr|S4H664|S4H664_GARVA	Uncharacterized protein (Fragment)	Gardnerella genomosp3	0	69	69
RFT29111.1	type I glyceraldehyde-3-phosphate dehydrogenase, partial	Gardnerella vaginalis	0	69	69
WP_007390346.1	MULTISPECIES: pyruvate:ferredoxin (flavodoxin) oxidoreductase	Megasphaera lornae	0	68	68
WP_004106601.1	MULTISPECIES: elongation factor Ts	Gardnerella leopoldii;Gardnerella swidsinskii	0	68	68
WP_112928653.1	elongation factor Ts	Gardnerella leopoldii	0	68	68
WP_064621632.1	MULTISPECIES: elongation factor Ts	Gardnerella swidsinskii	0	68	68
tr|I4M327|I4M327_GARVA	Elongation factor Ts	Gardnerella genomosp10	0	68	68
WP_103084265.1	elongation factor Ts	Gardnerella genomosp13	0	68	68
WP_016637029.1	formate C-acetyltransferase	Gardnerella genomosp7	0	68	68
tr|S4H481|S4H481_GARVA	Elongation factor Tu protein (Fragment)	Gardnerella vaginalis	0	68	68
tr|S4H3C6|S4H3C6_GARVA	ABC transporter, substrate-binding protein, family 5	Gardnerella vaginalis	0	68	68
YP_003985396.1	ABC transporter binding protein	Gardnerella vaginalis	0	68	68
WP_080576973.1	ABC transporter substrate-binding protein	Gardnerella vaginalis	0	68	68
WP_081264788.1	ABC transporter substrate-binding protein	Gardnerella vaginalis	0	68	68
WP_101888016.1	ABC transporter substrate-binding protein	Gardnerella vaginalis	0	68	68
tr|I4LG97|I4LG97_GARVA	Extracellular solute-binding protein, family 5	Gardnerella vaginalis	0	68	68
tr|I4LHU3|I4LHU3_GARVA	Extracellular solute-binding protein, family 5	Gardnerella vaginalis	0	68	68
tr|F5LWI8|F5LWI8_GARVA	ABC transporter, substrate-binding protein, family 5	Gardnerella vaginalis	0	68	68
WP_116438657.1	DNA-directed RNA polymerase subunit beta'	Gardnerella piotii	0	68	68
tr|D6T077|D6T077_GARVA	DNA-directed RNA polymerase subunit beta'	Gardnerella swidsinskii	0	68	68
WP_019260708.1	co-chaperone GroES	Gardnerella genomosp8	2	66	68
WP_036872387.1	type I glyceraldehyde-3-phosphate dehydrogenase	Prevotella buccalis	0	68	68
WP_023056631.1	MULTISPECIES: type I glyceraldehyde-3-phosphate dehydrogenase	Prevotella buccalis	0	68	68
EGG33855.1	chaperonin GroL	Lactobacillus iners	63	4	67
EFO69761.1	chaperonin GroL	Lactobacillus iners	63	4	67
WP_019261084.1	phosphoglycerate kinase	Gardnerella genomosp8	1	66	67
WP_102694678.1	phosphoglycerate kinase	Gardnerella genomosp8	1	66	67
tr|I4M2X6|I4M2X6_GARVA	Phosphoglycerate kinase	Gardnerella genomosp10	1	66	67
WP_004107300.1	MULTISPECIES: type I glutamate--ammonia ligase	Gardnerella leopoldii;Gardnerella swidsinskii	0	67	67
WP_004109385.1	MULTISPECIES: type I glutamate--ammonia ligase	Gardnerella swidsinskii	0	67	67
WP_016637736.1	type I glutamate--ammonia ligase	Gardnerella genomosp7	0	67	67
RFT24117.1	30S ribosomal protein S5, partial	Gardnerella vaginalis	0	67	67
tr|S4HIJ4|S4HIJ4_GARVA	10 kDa chaperonin	Gardnerella piotii;Gardnerella genomosp3;Gardnerella genomosp11;Gardnerella genomosp15;Gardnerella genomosp17	2	65	67
WP_116285507.1	co-chaperone GroES	Gardnerella piotii	2	65	67
gene_7cdce032_667aa	Pyruvate formate lyase-like	Clostridiales bacterium KA00274	0	67	67
WP_016637764.1	30S ribosomal protein S3	Gardnerella genomosp7	0	66	66
WP_012914531.1	MULTISPECIES: 4-alpha-glucanotransferase	Gardnerella swidsinskii	0	66	66
WP_102703476.1	MULTISPECIES: 4-alpha-glucanotransferase	Gardnerella swidsinskii	0	66	66
WP_116440684.1	4-alpha-glucanotransferase	Gardnerella swidsinskii	0	66	66
WP_064347280.1	phosphoglycerate kinase	Gardnerella genomosp7	1	65	66
tr|S4GZU4|S4GZU4_GARVA	30S ribosomal protein S13	Gardnerella vaginalis;Gardnerella leopoldii;Gardnerella piotii;Gardnerella swidsinskii;Gardnerella genomosp2;Gardnerella genomosp3;Gardnerella genomosp8;Gardnerella genomosp9;Gardnerella genomosp10;Gardnerella genomosp11;Gardnerella genomosp14;Gardnerella genomosp15;Gardnerella genomosp16;Gardnerella genomosp17	1	65	66
tr|S4HQZ4|S4HQZ4_GARVA	30S ribosomal protein S13	Gardnerella piotii	1	65	66
tr|S4HQD9|S4HQD9_GARVA	30S ribosomal protein S13	Gardnerella piotii;Gardnerella genomosp3	1	65	66
tr|S4I7N3|S4I7N3_GARVA	30S ribosomal protein S13	Gardnerella genomosp3	1	65	66
WP_010241915.1	GTP-binding protein, partial	Fannyhessea vaginae	0	66	66
WP_103084539.1	50S ribosomal protein L10	Gardnerella genomosp13	2	64	66
YP_003986313.1	DNA-directed RNA polymerase subunit beta prime	Gardnerella vaginalis	0	66	66
WP_014554379.1	DNA-directed RNA polymerase subunit beta'	Gardnerella vaginalis;Gardnerella genomosp14	0	66	66
WP_004114482.1	DNA-directed RNA polymerase subunit beta'	Gardnerella vaginalis	0	66	66
WP_004573798.1	DNA-directed RNA polymerase subunit beta'	Gardnerella vaginalis	0	66	66
WP_065189418.1	DNA-directed RNA polymerase subunit beta'	Gardnerella vaginalis	0	66	66
WP_004138747.1	DNA-directed RNA polymerase subunit beta'	Gardnerella vaginalis	0	66	66
WP_116437036.1	DNA-directed RNA polymerase subunit beta'	Gardnerella vaginalis	0	66	66
tr|I4LLQ7|I4LLQ7_GARVA	DNA-directed RNA polymerase subunit beta'	Gardnerella vaginalis	0	66	66
tr|S4IS99|S4IS99_GARVA	DNA-directed RNA polymerase subunit beta'	Gardnerella piotii;Gardnerella genomosp3	0	66	66
tr|S4GM32|S4GM32_GARVA	DNA-directed RNA polymerase subunit beta'	Gardnerella genomosp2;Gardnerella genomosp16	0	66	66
tr|S4GZQ1|S4GZQ1_GARVA	Transketolase, thiamine diphosphate binding domain protein (Fragment)	Gardnerella vaginalis	0	66	66
WP_004358195.1	NADP-specific glutamate dehydrogenase	Prevotella disiens	0	66	66
EEW51779.1	chaperonin GroL	Lactobacillus iners	61	4	65
tr|D6SWA1|D6SWA1_GARVA	30S ribosomal protein S3	Gardnerella leopoldii;Gardnerella swidsinskii	0	65	65
WP_102169071.1	elongation factor Tu	Gardnerella genomosp18	14	51	65
tr|S4HFB0|S4HFB0_GARVA	Phosphoglycerate kinase	Gardnerella vaginalis;Gardnerella genomosp2	1	64	65
tr|I4LS39|I4LS39_GARVA	Phosphoglycerate kinase	Gardnerella genomosp2	1	64	65
tr|S4GB64|S4GB64_GARVA	ABC transporter, substrate-binding protein, family 5	Gardnerella piotii	0	65	65
WP_004135048.1	elongation factor Ts	Gardnerella genomosp8;Gardnerella genomosp9	0	65	65
tr|S4GVS8|S4GVS8_GARVA	DNA-directed RNA polymerase subunit beta'	Gardnerella vaginalis	0	65	65
WP_004136433.1	F0F1 ATP synthase subunit beta	Gardnerella genomosp8;Gardnerella genomosp9	0	64	64
WP_102695052.1	F0F1 ATP synthase subunit beta	Gardnerella genomosp8	0	64	64
tr|I4MBA1|I4MBA1_GARVA	ATP synthase subunit beta	Gardnerella genomosp8;Gardnerella genomosp9	0	64	64
tr|I4M4D3|I4M4D3_GARVA	ATP synthase subunit beta	Gardnerella genomosp10	0	64	64
WP_116794098.1	phosphoglycerate kinase	Gardnerella genomosp9	1	63	64
WP_075523150.1	30S ribosomal protein S2	Gardnerella genomosp12	0	64	64
WP_103084266.1	30S ribosomal protein S2	Gardnerella genomosp13	0	64	64
WP_101896679.1	ABC transporter substrate-binding protein	Gardnerella genomosp3	0	64	64
tr|S4H3N1|S4H3N1_GARVA	Transketolase, thiamine diphosphate binding domain protein (Fragment)	Gardnerella vaginalis	0	64	64
WP_025071775.1	phosphoenolpyruvate carboxykinase (ATP)	Prevotella timonensis	0	64	64
WP_065360380.1	elongation factor Tu	Megasphaera lornae	0	63	63
WP_143747691.1	GTP-binding protein, partial	Megasphaera lornae	0	63	63
WP_064340166.1	4-alpha-glucanotransferase	Gardnerella leopoldii	0	63	63
WP_101886209.1	4-alpha-glucanotransferase	Gardnerella leopoldii	0	63	63
tr|D6SV68|D6SV68_GARVA	4-alpha-glucanotransferase	Gardnerella leopoldii	0	63	63
tr|I4LRQ5|I4LRQ5_GARVA	4-alpha-glucanotransferase	Gardnerella leopoldii	0	63	63
WP_116432075.1	4-alpha-glucanotransferase	Gardnerella swidsinskii	0	63	63
WP_116773616.1	4-alpha-glucanotransferase	Gardnerella swidsinskii	0	63	63
WP_102155814.1	4-alpha-glucanotransferase	Gardnerella swidsinskii	0	63	63
tr|S4I954|S4I954_GARVA	Phosphoglycerate kinase	Gardnerella vaginalis	1	62	63
YP_003985872.1	phosphoglycerate kinase	Gardnerella vaginalis	1	62	63
WP_014554603.1	phosphoglycerate kinase	Gardnerella vaginalis	1	62	63
WP_004115173.1	phosphoglycerate kinase	Gardnerella vaginalis;Gardnerella genomosp2	1	62	63
WP_075038648.1	phosphoglycerate kinase	Gardnerella vaginalis	1	62	63
WP_101886449.1	phosphoglycerate kinase	Gardnerella vaginalis	1	62	63
WP_012914420.1	type I glutamate--ammonia ligase	Gardnerella swidsinskii	0	63	63
WP_075523081.1	dihydrouridine synthase	Gardnerella genomosp12	0	63	63
WP_061450402.1	phosphoenolpyruvate carboxykinase (ATP)	Prevotella bivia	0	63	63
WP_004574084.1	MULTISPECIES: DNA-directed RNA polymerase subunit alpha	Gardnerella leopoldii;Gardnerella swidsinskii	0	63	63
tr|D6SW83|D6SW83_GARVA	DNA-directed RNA polymerase subunit alpha	Gardnerella leopoldii	0	63	63
WP_116440661.1	peptidase	Gardnerella swidsinskii	0	63	63
tr|S4H7X0|S4H7X0_GARVA	Inorganic pyrophosphatase	Gardnerella vaginalis;Gardnerella leopoldii;Gardnerella piotii;Gardnerella swidsinskii;Gardnerella genomosp2;Gardnerella genomosp3;Gardnerella genomosp14;Gardnerella genomosp15;Gardnerella genomosp16;Gardnerella genomosp17	0	63	63
RFT27695.1	inorganic pyrophosphatase, partial	Gardnerella piotii	0	63	63
WP_016636866.1	inorganic diphosphatase	Gardnerella genomosp7	0	63	63
WP_103084508.1	inorganic pyrophosphatase	Gardnerella genomosp13	0	63	63
gene_44b2b14a_472aa	Bacterial flagellin C-terminal helical region	Unknown	0	63	63
WP_004108143.1	4-alpha-glucanotransferase	Gardnerella swidsinskii	0	62	62
tr|S4GQU0|S4GQU0_GARVA	Alpha-1,4 glucan phosphorylase (Fragment)	Gardnerella piotii	0	62	62
WP_007390928.1	acetyl-CoA C-acetyltransferase	Megasphaera lornae	0	62	62
WP_016637243.1	F0F1 ATP synthase subunit beta	Gardnerella genomosp7	0	62	62
tr|S4HCC1|S4HCC1_GARVA	Phosphoglycerate kinase	Gardnerella piotii;Gardnerella genomosp3	1	61	62
tr|S4GHG4|S4GHG4_GARVA	Phosphoglycerate kinase	Gardnerella piotii	1	61	62
WP_004133082.1	phosphoglycerate kinase	Gardnerella piotii;Gardnerella genomosp3;Gardnerella genomosp11	1	61	62
WP_060785957.1	phosphoglycerate kinase	Gardnerella genomosp3	1	61	62
WP_116689536.1	phosphoglycerate kinase	Gardnerella genomosp15	1	61	62
WP_116692103.1	phosphoglycerate kinase	Gardnerella genomosp16	1	61	62
WP_004574091.1	MULTISPECIES: 50S ribosomal protein L2	Gardnerella leopoldii;Gardnerella swidsinskii	0	62	62
WP_103084846.1	type I glutamate--ammonia ligase	Gardnerella genomosp13	0	62	62
tr|S4H4W2|S4H4W2_GARVA	Ribosomal protein S7 (Fragment)	Gardnerella genomosp3	0	62	62
WP_075523700.1	30S ribosomal protein S13	Gardnerella genomosp12	1	61	62
tr|S4HBF1|S4HBF1_GARVA	DivIVA domain protein	Gardnerella vaginalis;Gardnerella genomosp14;Gardnerella genomosp16	0	62	62
WP_004115636.1	DivIVA domain-containing protein	Gardnerella vaginalis;Gardnerella genomosp2	0	62	62
tr|I4LTI3|I4LTI3_GARVA	Uncharacterized protein	Gardnerella genomosp2	0	62	62
WP_103084772.1	dihydrouridine synthase	Gardnerella genomosp13	0	62	62
tr|S4GVH0|S4GVH0_GARVA	DNA-directed RNA polymerase subunit beta'	Gardnerella vaginalis	0	62	62
WP_101891761.1	DNA-directed RNA polymerase subunit beta'	Gardnerella vaginalis	0	62	62
WP_048653135.1	DNA-directed RNA polymerase subunit beta'	Gardnerella vaginalis	0	62	62
tr|S4GTC0|S4GTC0_GARVA	Inorganic pyrophosphatase	Gardnerella vaginalis;Gardnerella genomosp15	0	62	62
tr|S4GQJ3|S4GQJ3_GARVA	Inorganic pyrophosphatase	Gardnerella piotii	0	62	62
WP_064347348.1	inorganic pyrophosphatase	Gardnerella genomosp7	0	62	62
WP_004134152.1	inorganic pyrophosphatase	Gardnerella genomosp8;Gardnerella genomosp9	0	62	62
WP_060787107.1	inorganic pyrophosphatase	Gardnerella genomosp11	0	62	62
WP_004115890.1	hypothetical protein	Gardnerella vaginalis	0	62	62
WP_076003113.1	hypothetical protein	Gardnerella swidsinskii	0	62	62
WP_007391431.1	MULTISPECIES: 3-hydroxybutyryl-CoA dehydrogenase	Megasphaera lornae	0	61	61
WP_115761910.1	phosphoglycerate kinase	Gardnerella genomosp15	1	60	61
WP_115757579.1	phosphoglycerate kinase	Gardnerella genomosp17	1	60	61
tr|D6T010|D6T010_GARVA	Ribosomal protein S7	Gardnerella swidsinskii	0	61	61
WP_151215392.1	30S ribosomal protein S2, partial	Gardnerella piotii	0	61	61
tr|S4H4N7|S4H4N7_GARVA	30S ribosomal protein S2	Gardnerella genomosp3	0	61	61
PZP09463.1	glycogen phosphorylase, partial	Gardnerella vaginalis	0	61	61
WP_020760990.1	DivIVA domain-containing protein	Gardnerella vaginalis	0	61	61
tr|S4H829|S4H829_GARVA	DivIVA domain protein	Gardnerella vaginalis	0	61	61
WP_016636636.1	elongation factor Ts	Gardnerella genomosp7	0	61	61
WP_064347406.1	elongation factor Ts	Gardnerella genomosp7	0	61	61
WP_020760582.1	FAD-dependent oxidoreductase, partial	Gardnerella vaginalis	0	61	61
WP_116440116.1	pyruvate kinase, partial	Gardnerella vaginalis	1	60	61
WP_119675456.1	pyruvate kinase, partial	Gardnerella vaginalis	1	60	61
gene_51946864_357aa	glyceraldehyde-3-phosphate dehydrogenase (NAD(P)+) (phosphorylating) activity	Clostridiales bacterium KA00274	0	61	61
WP_036873141.1	phosphoenolpyruvate carboxykinase (ATP)	Prevotella buccalis	0	61	61
WP_019261066.1	formate C-acetyltransferase	Gardnerella genomosp8	0	61	61
WP_102694692.1	autonomous glycyl radical cofactor GrcA	Gardnerella genomosp8	0	61	61
tr|I4M826|I4M826_GARVA	Formate acetyltransferase	Gardnerella genomosp8	0	61	61
WP_004137380.1	formate C-acetyltransferase	Gardnerella genomosp9	0	61	61
tr|I4M2Z8|I4M2Z8_GARVA	Formate acetyltransferase	Gardnerella genomosp10	0	61	61
gene_d67148c8_449aa	nuclear chromosome segregation	Lactobacillus iners	42	18	60
RFT28401.1	phosphoglycerate kinase, partial	Gardnerella vaginalis	1	59	60
WP_060787177.1	type I glutamate--ammonia ligase	Gardnerella genomosp11	0	60	60
RFT39902.1	elongation factor G, partial	Gardnerella vaginalis	0	60	60
WP_042711071.1	30S ribosomal protein S2	Gardnerella vaginalis	0	60	60
WP_016637767.1	50S ribosomal protein L29	Gardnerella genomosp7	1	59	60
WP_020310056.1	MULTISPECIES: elongation factor Tu	Megasphaera lornae	0	59	59
WP_065360575.1	elongation factor Tu	Megasphaera lornae	0	59	59
WP_143747692.1	GTP-binding protein, partial	Megasphaera lornae	0	59	59
YP_003986364.1	30S ribosomal protein S11	Gardnerella vaginalis;Gardnerella leopoldii;Gardnerella piotii;Gardnerella swidsinskii;Gardnerella genomosp2;Gardnerella genomosp3;Gardnerella genomosp8;Gardnerella genomosp9;Gardnerella genomosp10;Gardnerella genomosp11;Gardnerella genomosp14;Gardnerella genomosp15;Gardnerella genomosp16;Gardnerella genomosp17	0	59	59
WP_064347226.1	30S ribosomal protein S11	Gardnerella genomosp7	0	59	59
RFT30405.1	glycogen phosphorylase, partial	Gardnerella vaginalis	0	59	59
WP_075523744.1	50S ribosomal protein L7/L12	Gardnerella genomosp12	0	58	58
WP_103084159.1	formate acetyltransferase	Gardnerella genomosp13	0	58	58
RFT27167.1	ABC transporter substrate-binding protein, partial	Gardnerella vaginalis	0	58	58
WP_020760620.1	ABC transporter substrate-binding protein	Gardnerella vaginalis	0	58	58
WP_103013421.1	ABC transporter substrate-binding protein	Gardnerella vaginalis;Gardnerella genomosp15	0	58	58
tr|S4HQJ4|S4HQJ4_GARVA	ABC transporter, substrate-binding protein, family 5	Gardnerella piotii	0	58	58
tr|S4HA07|S4HA07_GARVA	ABC transporter, substrate-binding protein, family 5	Gardnerella piotii	0	58	58
WP_116438285.1	ABC transporter substrate-binding protein	Gardnerella piotii	0	58	58
tr|I4MAK7|I4MAK7_GARVA	Extracellular solute-binding protein, family 5	Gardnerella genomosp3	0	58	58
gene_89f0f806_674aa	D-xylulose 5-phosphate D-fructose 6-phosphate phosphoketolase	Atopobium	0	58	58
WP_064340410.1	phosphoglycerate kinase	Gardnerella leopoldii	0	58	58
WP_112928687.1	phosphoglycerate kinase	Gardnerella leopoldii	0	58	58
tr|I4LR65|I4LR65_GARVA	Phosphoglycerate kinase	Gardnerella leopoldii	0	58	58
WP_004115334.1	ABC transporter substrate-binding protein	Gardnerella vaginalis;Gardnerella genomosp2;Gardnerella genomosp16	0	58	58
WP_065189648.1	ABC transporter	Gardnerella vaginalis	0	58	58
WP_101887827.1	zinc ABC transporter substrate-binding protein	Gardnerella vaginalis	0	58	58
WP_116440035.1	zinc ABC transporter substrate-binding protein	Gardnerella vaginalis	0	58	58
tr|I4LIK3|I4LIK3_GARVA	ABC transport system, substrate-binding protein	Gardnerella vaginalis	0	58	58
tr|S4GEZ6|S4GEZ6_GARVA	ABC transporter, substrate-binding protein	Gardnerella genomosp2	0	58	58
WP_019261953.1	ABC transporter	Gardnerella genomosp2	0	58	58
WP_154265237.1	GTP-binding protein, partial	Megasphaera lornae	0	57	57
WP_154254528.1	GTP-binding protein, partial	Megasphaera lornae	0	57	57
WP_116438408.1	phosphoglycerate kinase	Gardnerella piotii	1	56	57
RFT27011.1	phosphoglycerate kinase, partial	Gardnerella piotii	1	56	57
gene_19d8aae4_439aa	DivIVA protein	Gardnerella vaginalis	0	57	57
WP_020760643.1	DNA-directed RNA polymerase subunit beta'	Gardnerella vaginalis	0	57	57
WP_075523506.1	DNA-directed RNA polymerase subunit beta'	Gardnerella genomosp12	0	57	57
WP_103084697.1	DNA-directed RNA polymerase subunit beta'	Gardnerella genomosp13	0	57	57
WP_076002613.1	peptidase	Gardnerella swidsinskii	0	57	57
tr|D6T1K5|D6T1K5_GARVA	Uncharacterized protein	Gardnerella swidsinskii	0	57	57
WP_116437250.1	hypothetical protein	Gardnerella vaginalis	0	57	57
tr|S4H3K6|S4H3K6_GARVA	ABC transporter, substrate-binding protein	Gardnerella vaginalis	0	57	57
WP_004111898.1	ABC transporter	Gardnerella vaginalis	0	57	57
WP_012913827.1	MULTISPECIES: 50S ribosomal protein L24	Gardnerella swidsinskii	2	54	56
WP_103084571.1	30S ribosomal protein S11	Gardnerella genomosp13	0	56	56
WP_025883049.1	elongation factor Tu	Porphyromonas uenonis	0	56	56
WP_007365204.1	elongation factor Tu	Porphyromonas uenonis	0	56	56
WP_102703027.1	MULTISPECIES: acetate kinase	Gardnerella swidsinskii	0	56	56
WP_102704496.1	acetate kinase	Gardnerella swidsinskii	0	56	56
WP_116440593.1	acetate kinase	Gardnerella swidsinskii	0	56	56
WP_116773766.1	acetate kinase	Gardnerella swidsinskii	0	56	56
WP_102155253.1	acetate kinase	Gardnerella swidsinskii	0	56	56
WP_100198682.1	acetate kinase	Gardnerella genomosp8	0	56	56
tr|I4M7H3|I4M7H3_GARVA	Acetate kinase	Gardnerella genomosp8	0	56	56
WP_101886335.1	hypothetical protein	Gardnerella vaginalis	0	56	56
tr|U6S578|U6S578_GARVA	Elongation factor Tu protein (Fragment)	Gardnerella piotii	0	56	56
gene_1358e7be_81aa	D-xylulose 5-phosphate/D-fructose 6-phosphate phosphoketolase	Terrabacteria group	0	56	56
tr|S4HCA7|S4HCA7_GARVA	ABC transporter, substrate-binding protein, family 5	Gardnerella vaginalis	0	56	56
WP_004113349.1	ABC transporter substrate-binding protein	Gardnerella vaginalis;Gardnerella genomosp14	0	56	56
RFT29085.1	ABC transporter substrate-binding protein	Gardnerella vaginalis	0	56	56
tr|I4LIX7|I4LIX7_GARVA	Extracellular solute-binding protein, family 5	Gardnerella vaginalis	0	56	56
tr|U6S8J2|U6S8J2_GARVA	ABC transporter, substrate-binding protein, family 5	Gardnerella piotii;Gardnerella genomosp17	0	56	56
tr|I4LY17|I4LY17_GARVA	Extracellular solute-binding protein, family 5	Gardnerella genomosp2	0	56	56
tr|T2PIV4|T2PIV4_GARVA	ABC transporter, substrate-binding protein, family 5	Gardnerella genomosp3	0	56	56
tr|I4M0Z4|I4M0Z4_GARVA	Extracellular solute-binding protein, family 5	Gardnerella genomosp3	0	56	56
WP_006304181.1	phosphoketolase	Fannyhessea vaginae	0	56	56
WP_076003067.1	peptidase	Gardnerella swidsinskii	0	56	56
WP_102155372.1	LPXTG cell wall anchor domain-containing protein	Gardnerella swidsinskii	0	56	56
gene_fe085be5_562aa	LPXTG cell wall anchor motif	Terrabacteria group	0	56	56
gene_e4091652_439aa	Periplasmic binding protein domain	Unknown	0	56	56
tr|U6S8T3|U6S8T3_GARVA	ABC transporter, substrate-binding protein	Gardnerella piotii	0	56	56
tr|I4LRM9|I4LRM9_GARVA	30S ribosomal protein S11	Gardnerella genomosp2	0	55	55
tr|D6T0B4|D6T0B4_GARVA	Uncharacterized protein	Gardnerella swidsinskii	0	55	55
WP_007391819.1	MULTISPECIES: aldehyde dehydrogenase family protein	Megasphaera lornae	0	55	55
KXB48788.1	translation elongation factor Tu	Eggerthella like	0	55	55
tr|S4HFF0|S4HFF0_GARVA	DNA-directed RNA polymerase subunit alpha	Gardnerella vaginalis;Gardnerella genomosp2;Gardnerella genomosp14;Gardnerella genomosp16	0	55	55
tr|F5LX14|F5LX14_GARVA	DNA-directed RNA polymerase subunit alpha	Gardnerella vaginalis	0	55	55
WP_019260722.1	DNA-directed RNA polymerase subunit alpha	Gardnerella genomosp8	0	55	55
tr|I4MBN9|I4MBN9_GARVA	DNA-directed RNA polymerase subunit alpha	Gardnerella genomosp8;Gardnerella genomosp9	0	55	55
tr|I4LZU9|I4LZU9_GARVA	DNA-directed RNA polymerase subunit alpha	Gardnerella genomosp10	0	55	55
WP_014554772.1	hypothetical protein	Gardnerella vaginalis	0	55	55
gene_6d9ae8c9_324aa	This protein promotes the GTP-dependent binding of aminoacyl-tRNA to the A-site of ribosomes during protein biosynthesis	Aerococcus	0	55	55
KWU04849.1	S-layer protein	Lactobacillus crispatus	54	0	54
RFT29369.1	glycogen phosphorylase, partial	Gardnerella vaginalis	0	54	54
WP_100066607.1	acetate kinase	Gardnerella leopoldii	0	54	54
tr|D6SY88|D6SY88_GARVA	Acetate kinase	Gardnerella leopoldii	0	54	54
tr|D6T2D9|D6T2D9_GARVA	Acetate kinase	Gardnerella swidsinskii	0	54	54
tr|I4MF05|I4MF05_GARVA	Acetate kinase	Gardnerella genomosp9	0	54	54
tr|I4M0H4|I4M0H4_GARVA	Acetate kinase	Gardnerella genomosp10	0	54	54
tr|S4IJY8|S4IJY8_GARVA	Acetate kinase	Gardnerella vaginalis	1	53	54
tr|I4LTB4|I4LTB4_GARVA	Acetate kinase	Gardnerella genomosp2;Gardnerella genomosp16	1	53	54
WP_016637091.1	30S ribosomal protein S7	Gardnerella genomosp7	0	54	54
tr|S4GSE4|S4GSE4_GARVA	ABC transporter, substrate-binding protein, family 5	Gardnerella vaginalis	0	54	54
WP_116442753.1	phosphoglycerate kinase	Gardnerella leopoldii	0	54	54
tr|S4H6C1|S4H6C1_GARVA	DNA-directed RNA polymerase subunit alpha	Gardnerella piotii;Gardnerella genomosp3;Gardnerella genomosp15;Gardnerella genomosp17	0	54	54
WP_019261566.1	DNA-directed RNA polymerase subunit alpha	Gardnerella genomosp2	0	54	54
WP_004107540.1	DNA-directed RNA polymerase subunit beta	Gardnerella leopoldii;Gardnerella swidsinskii	0	54	54
WP_100066701.1	MULTISPECIES: DNA-directed RNA polymerase subunit beta	Gardnerella swidsinskii	0	54	54
WP_019260745.1	DNA-directed RNA polymerase subunit beta	Gardnerella genomosp8	0	54	54
tr|I4M8X0|I4M8X0_GARVA	DNA-directed RNA polymerase subunit beta	Gardnerella genomosp8	0	54	54
WP_004128958.1	DNA-directed RNA polymerase subunit beta	Gardnerella genomosp9;Gardnerella genomosp10	0	54	54
gene_0f855dee_1189aa	DNA-dependent RNA polymerase catalyzes the transcription of DNA into RNA using the four ribonucleoside triphosphates as substrates	Terrabacteria group	0	54	54
tr|S4GX82|S4GX82_GARVA	50S ribosomal protein L7/L12	Gardnerella vaginalis;Gardnerella piotii;Gardnerella genomosp2;Gardnerella genomosp3	2	52	54
WP_004347857.1	phosphoenolpyruvate carboxykinase (ATP)	Prevotella buccalis	0	54	54
WP_004112605.1	formate C-acetyltransferase	Gardnerella vaginalis;Gardnerella genomosp14	0	54	54
WP_119675574.1	formate C-acetyltransferase, partial	Gardnerella vaginalis	0	54	54
RFT27996.1	transketolase, partial	Gardnerella vaginalis	0	54	54
gene_e69ab9a1_746aa	Putative cell wall binding repeat	Unknown	0	54	54
WP_154265239.1	GTP-binding protein, partial	Megasphaera lornae	0	53	53
RFT40724.1	glycogen phosphorylase, partial	Gardnerella vaginalis	0	53	53
WP_116794589.1	acetate kinase	Gardnerella genomosp9	0	53	53
WP_116440122.1	GTP-binding protein, partial	Gardnerella vaginalis	0	53	53
RFT29836.1	elongation factor G, partial	Gardnerella vaginalis	0	53	53
RFT30760.1	elongation factor G, partial	Gardnerella vaginalis	0	53	53
RFT24588.1	elongation factor G, partial	Gardnerella piotii	0	53	53
tr|S4H002|S4H002_GARVA	Uncharacterized protein (Fragment)	Gardnerella vaginalis	2	51	53
RFT28525.1	molecular chaperone GroEL, partial	Gardnerella vaginalis	2	51	53
RFT25411.1	molecular chaperone GroEL, partial	Gardnerella vaginalis	0	53	53
WP_012914231.1	50S ribosomal protein L25	Gardnerella swidsinskii	0	53	53
WP_064621621.1	MULTISPECIES: 50S ribosomal protein L25	Gardnerella swidsinskii	0	53	53
tr|D6SZH8|D6SZH8_GARVA	50S ribosomal protein L25	Gardnerella swidsinskii	0	53	53
tr|S4GIS6|S4GIS6_GARVA	ABC transporter, substrate-binding protein, family 5	Gardnerella genomosp2	0	53	53
WP_116440023.1	DNA-directed RNA polymerase subunit beta', partial	Gardnerella vaginalis	0	53	53
WP_116440336.1	peptidase	Gardnerella swidsinskii	0	53	53
RFT40074.1	integration host factor, partial	Gardnerella vaginalis	0	53	53
tr|S4IX45|S4IX45_GARVA	DNA-directed RNA polymerase subunit alpha	Gardnerella piotii	0	53	53
WP_060786840.1	DNA-directed RNA polymerase subunit alpha	Gardnerella genomosp11	0	53	53
WP_102720658.1	formate acetyltransferase	Gardnerella vaginalis	0	53	53
WP_116437181.1	formate C-acetyltransferase	Gardnerella vaginalis	0	53	53
tr|I4LR14|I4LR14_GARVA	ABC transport system, substrate-binding protein (Fragment)	Gardnerella leopoldii	0	53	53
tr|S4G990|S4G990_GARVA	Glucose-6-phosphate isomerase (Fragment)	Gardnerella piotii	0	52	52
tr|S4GR28|S4GR28_GARVA	30S ribosomal protein S10	Gardnerella vaginalis;Gardnerella leopoldii;Gardnerella piotii;Gardnerella swidsinskii;Gardnerella genomosp2;Gardnerella genomosp3;Gardnerella genomosp7;Gardnerella genomosp8;Gardnerella genomosp9;Gardnerella genomosp10;Gardnerella genomosp11;Gardnerella genomosp12;Gardnerella genomosp13;Gardnerella genomosp14;Gardnerella genomosp15;Gardnerella genomosp16;Gardnerella genomosp17	0	52	52
WP_004113375.1	30S ribosomal protein S4	Gardnerella vaginalis;Gardnerella piotii;Gardnerella genomosp2;Gardnerella genomosp3;Gardnerella genomosp7;Gardnerella genomosp11;Gardnerella genomosp14;Gardnerella genomosp15;Gardnerella genomosp16;Gardnerella genomosp17	0	52	52
WP_004105277.1	MULTISPECIES: 30S ribosomal protein S4	Gardnerella leopoldii;Gardnerella swidsinskii;Gardnerella genomosp8;Gardnerella genomosp9;Gardnerella genomosp10	0	52	52
RFT26342.1	30S ribosomal protein S4, partial	Gardnerella piotii	0	52	52
tr|D6T0F8|D6T0F8_GARVA	30S ribosomal protein S4	Gardnerella swidsinskii	0	52	52
WP_103084631.1	30S ribosomal protein S4	Gardnerella genomosp13	0	52	52
WP_075523659.1	ABC transporter substrate-binding protein	Gardnerella genomosp12	0	52	52
RFT40725.1	glycogen phosphorylase, partial	Gardnerella vaginalis	0	52	52
WP_004105106.1	MULTISPECIES: 50S ribosomal protein L20	Gardnerella leopoldii;Gardnerella swidsinskii;Gardnerella genomosp7;Gardnerella genomosp8;Gardnerella genomosp9;Gardnerella genomosp10	0	52	52
tr|S4G9N0|S4G9N0_GARVA	ABC transporter, substrate-binding protein, family 5	Gardnerella piotii	0	52	52
WP_116772904.1	zinc ABC transporter substrate-binding protein	Gardnerella vaginalis;Gardnerella genomosp14	0	52	52
WP_060776838.1	elongation factor Tu	Aerococcus christensenii	0	52	52
AZR16647.1	hypothetical protein C3K22_00900	Lactobacillus crispatus	51	0	51
RFT28526.1	molecular chaperone GroEL, partial	Gardnerella vaginalis	1	50	51
RFT24970.1	molecular chaperone GroEL, partial	Gardnerella vaginalis	1	50	51
PZP11304.1	30S ribosomal protein S4, partial	Gardnerella vaginalis	0	51	51
WP_016636490.1	50S ribosomal protein L2, partial	Gardnerella genomosp7	0	51	51
WP_016638107.1	50S ribosomal protein L2	Gardnerella genomosp7	0	51	51
WP_087478882.1	elongation factor Tu, partial	Megasphaera lornae	0	51	51
RFT40386.1	DNA-directed RNA polymerase subunit beta', partial	Gardnerella vaginalis	0	51	51
WP_101886068.1	phosphoglycerate kinase	Gardnerella leopoldii	0	51	51
WP_046328181.1	elongation factor Tu	Sneathia vaginalis	0	51	51
WP_016636912.1	DNA-directed RNA polymerase subunit alpha	Gardnerella genomosp7	0	51	51
WP_116285654.1	ABC transporter substrate-binding protein	Gardnerella piotii	0	51	51
WP_101887913.1	hypothetical protein	Gardnerella vaginalis	0	51	51
WP_102720589.1	hypothetical protein	Gardnerella vaginalis	0	51	51
tr|S4GXN7|S4GXN7_GARVA	Formate C-acetyltransferase	Gardnerella genomosp3	0	51	51
WP_075523368.1	formate C-acetyltransferase	Gardnerella genomosp12	0	51	51
WP_061102803.1	ABC transporter substrate-binding protein	Fannyhessea vaginae	0	51	51
WP_006584979.1	MULTISPECIES: type I glyceraldehyde-3-phosphate dehydrogenase	Lactobacillus jensenii	38	12	50
WP_004119231.1	phosphoglyceromutase	Gardnerella leopoldii	0	50	50
tr|D6SVX4|D6SVX4_GARVA	2,3-bisphosphoglycerate-dependent phosphoglycerate mutase	Gardnerella leopoldii	0	50	50
WP_016637659.1	phosphoglycerate kinase, partial	Gardnerella genomosp7	1	49	50
gene_e7131325_402aa	Phosphoglycerate kinase	Terrabacteria group	1	49	50
WP_075523151.1	elongation factor Ts	Gardnerella genomosp12	0	50	50
RFT37475.1	ABC transporter substrate-binding protein, partial	Gardnerella vaginalis	0	50	50
WP_151215492.1	ABC transporter substrate-binding protein, partial	Gardnerella piotii	0	50	50
WP_004129014.1	MULTISPECIES: 50S ribosomal protein L17	Gardnerella leopoldii;Gardnerella swidsinskii;Gardnerella genomosp7;Gardnerella genomosp8;Gardnerella genomosp9;Gardnerella genomosp10	0	50	50
WP_075523334.1	phosphoglycerate kinase	Gardnerella genomosp12	0	50	50
tr|T2PL53|T2PL53_GARVA	Formate C-acetyltransferase	Gardnerella genomosp3	0	50	50
WP_004132136.1	autonomous glycyl radical cofactor GrcA	Gardnerella genomosp3	0	50	50
WP_116689481.1	autonomous glycyl radical cofactor GrcA	Gardnerella genomosp15	0	50	50
WP_115757636.1	formate C-acetyltransferase	Gardnerella genomosp17	0	50	50
EFO68806.1	Gram-positive signal peptide protein, YSIRK family	Lactobacillus iners	37	13	50
WP_103758618.1	cell wall-binding repeat-containing protein	Mobiluncus mulieris	0	50	50
gene_31604dce_888aa	guanyl-nucleotide exchange factor activity	Mobiluncus mulieris	0	50	50
EEJ70445.1	phosphopyruvate hydratase	Lactobacillus crispatus	49	0	49
EFD98453.1	phosphopyruvate hydratase	Lactobacillus crispatus	49	0	49
RFT24176.1	glucose-6-phosphate isomerase, partial	Gardnerella vaginalis	0	49	49
PZP10979.1	phosphoglycerate kinase, partial	Gardnerella vaginalis	1	48	49
WP_075523568.1	type I glutamate--ammonia ligase	Gardnerella genomosp12	0	49	49
YP_003985679.1	acetate kinase	Gardnerella vaginalis	1	48	49
WP_080576552.1	acetate kinase	Gardnerella vaginalis	1	48	49
WP_080968738.1	acetate kinase	Gardnerella vaginalis	1	48	49
WP_075038543.1	acetate kinase	Gardnerella vaginalis	1	48	49
WP_004115525.1	acetate kinase	Gardnerella vaginalis	1	48	49
WP_009994803.1	propionate kinase	Gardnerella vaginalis	1	48	49
WP_048730364.1	propionate kinase	Gardnerella vaginalis	1	48	49
WP_004112520.1	acetate kinase	Gardnerella vaginalis;Gardnerella genomosp14	1	48	49
WP_102990833.1	acetate kinase	Gardnerella vaginalis	1	48	49
tr|S4H026|S4H026_GARVA	Acetate kinase	Gardnerella genomosp2	1	48	49
tr|I4LVB6|I4LVB6_GARVA	Acetate kinase	Gardnerella genomosp2	1	48	49
WP_081091020.1	acetate kinase	Gardnerella genomosp11	1	48	49
tr|S4HEE6|S4HEE6_GARVA	Glutamine synthetase	Gardnerella vaginalis;Gardnerella genomosp2;Gardnerella genomosp16	0	49	49
WP_013399476.1	type I glutamate--ammonia ligase	Gardnerella vaginalis	0	49	49
WP_080560296.1	type I glutamate--ammonia ligase	Gardnerella vaginalis	0	49	49
WP_004112221.1	type I glutamate--ammonia ligase	Gardnerella vaginalis;Gardnerella genomosp2;Gardnerella genomosp3;Gardnerella genomosp14;Gardnerella genomosp15	0	49	49
WP_004130018.1	type I glutamate--ammonia ligase	Gardnerella genomosp3	0	49	49
WP_004127691.1	type I glutamate--ammonia ligase	Gardnerella genomosp8;Gardnerella genomosp9;Gardnerella genomosp10	0	49	49
tr|D6SXI8|D6SXI8_GARVA	Phosphoglycerate kinase	Gardnerella leopoldii	0	49	49
tr|S4HQ26|S4HQ26_GARVA	Formate C-acetyltransferase	Gardnerella piotii	0	49	49
tr|S4GYB1|S4GYB1_GARVA	Formate C-acetyltransferase	Gardnerella piotii	0	49	49
tr|S4GG47|S4GG47_GARVA	Formate C-acetyltransferase	Gardnerella piotii	0	49	49
tr|S4GVK0|S4GVK0_GARVA	Formate C-acetyltransferase	Gardnerella genomosp3	0	49	49
WP_101896555.1	formate acetyltransferase	Gardnerella genomosp3	0	49	49
WP_115761631.1	formate C-acetyltransferase	Gardnerella genomosp15	0	49	49
gene_0fb3d5a3_699aa	D-xylulose 5-phosphate/D-fructose 6-phosphate phosphoketolase	Bifidobacterium	0	49	49
LCVA_245	bacterial flagellin N-terminal helical region family protein	Lachnocurva vaginae	0	49	49
LCVA_246	bacterial flagellin N-terminal helical region family protein	Lachnocurva vaginae	0	49	49
EFQ44646.1	phosphopyruvate hydratase	Lactobacillus crispatus	48	0	48
EGG32562.1	phosphoglycerate kinase	Lactobacillus iners	41	7	48
EFQ49723.1	phosphoglycerate kinase	Lactobacillus iners	41	7	48
WP_004104797.1	MULTISPECIES: sugar ABC transporter permease	Gardnerella leopoldii;Gardnerella swidsinskii	0	48	48
tr|I4LI41|I4LI41_GARVA	Phosphoglycerate kinase	Gardnerella vaginalis	1	47	48
WP_103084561.1	50S ribosomal protein L2	Gardnerella genomosp13	0	48	48
WP_012914068.1	acetate kinase	Gardnerella swidsinskii	0	48	48
gene_0207ec34_425aa	Catalyzes the formation of acetyl phosphate from acetate and ATP. Can also catalyze the reverse reaction	Terrabacteria group	0	48	48
WP_004129060.1	50S ribosomal protein L2	Gardnerella genomosp8;Gardnerella genomosp9;Gardnerella genomosp10	0	48	48
tr|D6SY12|D6SY12_GARVA	Bacterial nucleoid DNA-binding protein	Gardnerella leopoldii;Gardnerella swidsinskii	2	46	48
WP_004105523.1	MULTISPECIES: bifunctional acetaldehyde-CoA/alcohol dehydrogenase	Gardnerella leopoldii	0	48	48
WP_004574092.1	bifunctional acetaldehyde-CoA/alcohol dehydrogenase	Gardnerella leopoldii	0	48	48
WP_012913825.1	bifunctional acetaldehyde-CoA/alcohol dehydrogenase	Gardnerella swidsinskii	0	48	48
WP_064621936.1	MULTISPECIES: bifunctional acetaldehyde-CoA/alcohol dehydrogenase	Gardnerella swidsinskii	0	48	48
WP_116440346.1	bifunctional acetaldehyde-CoA/alcohol dehydrogenase	Gardnerella swidsinskii	0	48	48
WP_116431928.1	bifunctional acetaldehyde-CoA/alcohol dehydrogenase	Gardnerella swidsinskii	0	48	48
WP_116773821.1	bifunctional acetaldehyde-CoA/alcohol dehydrogenase	Gardnerella swidsinskii	0	48	48
tr|D6T1M7|D6T1M7_GARVA	Aldehyde-alcohol dehydrogenase	Gardnerella swidsinskii	0	48	48
WP_102155441.1	bifunctional acetaldehyde-CoA/alcohol dehydrogenase	Gardnerella swidsinskii	0	48	48
WP_060786463.1	ABC transporter substrate-binding protein	Gardnerella genomosp11	0	48	48
tr|I4LRG7|I4LRG7_GARVA	Inorganic pyrophosphatase	Gardnerella genomosp2	0	48	48
WP_101887897.1	type I glutamate--ammonia ligase	Gardnerella vaginalis	0	48	48
tr|S4H6I5|S4H6I5_GARVA	Glutamine synthetase	Gardnerella piotii;Gardnerella genomosp3	0	48	48
WP_102694544.1	type I glutamate--ammonia ligase	Gardnerella genomosp8	0	48	48
WP_116794235.1	type I glutamate--ammonia ligase	Gardnerella genomosp9	0	48	48
WP_004355962.1	phosphoenolpyruvate carboxykinase (ATP)	Prevotella disiens	0	48	48
WP_036883982.1	phosphoenolpyruvate carboxykinase (ATP)	Prevotella disiens	0	48	48
WP_101892066.1	hypothetical protein	Gardnerella vaginalis	0	48	48
tr|S4J001|S4J001_GARVA	ABC transporter, substrate-binding protein	Gardnerella piotii	0	48	48
tr|S4IFX4|S4IFX4_GARVA	ABC transporter, substrate-binding protein	Gardnerella genomosp3;Gardnerella genomosp15	0	48	48
WP_116689493.1	zinc ABC transporter substrate-binding protein	Gardnerella genomosp15	0	48	48
WP_116438349.1	formate C-acetyltransferase	Gardnerella piotii	0	48	48
WP_102704663.1	MULTISPECIES: formate C-acetyltransferase	Gardnerella piotii	0	48	48
WP_019261531.1	formate C-acetyltransferase	Gardnerella genomosp2;Gardnerella genomosp16	0	48	48
tr|I4LT64|I4LT64_GARVA	Formate acetyltransferase	Gardnerella genomosp2	0	48	48
WP_060786406.1	formate C-acetyltransferase	Gardnerella genomosp11	0	48	48
WP_115794214.1	formate C-acetyltransferase	Gardnerella genomosp15	0	48	48
WP_006302789.1	ABC transporter substrate-binding protein	Fannyhessea vaginae	0	48	48
LCVA_138	translation elongation factor Tu	Lachnocurva vaginae	0	48	48
tr|S4HAL4|S4HAL4_GARVA	ATP synthase subunit beta	Gardnerella vaginalis;Gardnerella genomosp16	0	47	47
YP_003985112.1	ATP synthase F1 sector subunit beta	Gardnerella vaginalis;Gardnerella genomosp2	0	47	47
WP_065189516.1	F0F1 ATP synthase subunit beta	Gardnerella vaginalis	0	47	47
WP_102720847.1	F0F1 ATP synthase subunit beta	Gardnerella vaginalis	0	47	47
WP_103085113.1	acetate kinase	Gardnerella genomosp13	0	47	47
tr|S4HX80|S4HX80_GARVA	Glutamine synthetase	Gardnerella piotii;Gardnerella genomosp3;Gardnerella genomosp17	0	47	47
WP_016819218.1	type I glutamate--ammonia ligase	Gardnerella piotii;Gardnerella genomosp2;Gardnerella genomosp15	0	47	47
tr|I4LTR5|I4LTR5_GARVA	Glutamine synthetase	Gardnerella genomosp2	0	47	47
tr|S4H6Q7|S4H6Q7_GARVA	ABC transporter, substrate-binding protein	Gardnerella piotii	0	47	47
WP_116438362.1	zinc ABC transporter substrate-binding protein	Gardnerella piotii	0	47	47
tr|S4GX95|S4GX95_GARVA	ABC transporter, substrate-binding protein	Gardnerella genomosp3	0	47	47
WP_060785921.1	ABC transporter	Gardnerella genomosp3	0	47	47
tr|I4MBR2|I4MBR2_GARVA	ABC transport system, substrate-binding protein	Gardnerella genomosp3	0	47	47
WP_115761642.1	zinc ABC transporter substrate-binding protein	Gardnerella genomosp15	0	47	47
WP_115757619.1	zinc ABC transporter substrate-binding protein	Gardnerella genomosp17	0	47	47
WP_019261047.1	ABC transporter	Gardnerella genomosp8	0	47	47
WP_116794059.1	zinc ABC transporter substrate-binding protein	Gardnerella genomosp9	0	47	47
tr|I4MCT8|I4MCT8_GARVA	ABC transport system, substrate-binding protein	Gardnerella genomosp9	0	47	47
gene_4b2c3e13_141aa	Hypothetical protein	Gardnerella	0	47	47
WP_036855558.1	type I glyceraldehyde-3-phosphate dehydrogenase	Prevotella amnii	0	47	47
RFT31652.1	30S ribosomal protein S3, partial	Gardnerella vaginalis	0	46	46
WP_004114207.1	F0F1 ATP synthase subunit beta	Gardnerella vaginalis;Gardnerella genomosp14	0	46	46
WP_116437919.1	F0F1 ATP synthase subunit beta	Gardnerella vaginalis	0	46	46
tr|F5LTJ4|F5LTJ4_GARVA	ATP synthase subunit beta	Gardnerella vaginalis	0	46	46
WP_020760293.1	phosphoglycerate kinase	Gardnerella vaginalis;Gardnerella genomosp14	1	45	46
RFT31073.1	phosphoglycerate kinase	Gardnerella vaginalis	1	45	46
tr|I4LJX7|I4LJX7_GARVA	Phosphoglycerate kinase	Gardnerella vaginalis	1	45	46
WP_075523265.1	acetate kinase	Gardnerella genomosp12	0	46	46
tr|S4IEV7|S4IEV7_GARVA	Ribosomal protein S7p/S5e (Fragment)	Gardnerella vaginalis	0	46	46
tr|S4I6Y2|S4I6Y2_GARVA	Ribosomal protein S7p/S5e (Fragment)	Gardnerella genomosp3	0	46	46
WP_019260719.1	bifunctional acetaldehyde-CoA/alcohol dehydrogenase	Gardnerella genomosp8	0	46	46
tr|I4MBL1|I4MBL1_GARVA	Aldehyde-alcohol dehydrogenase	Gardnerella genomosp8	0	46	46
tr|I4MFJ0|I4MFJ0_GARVA	Aldehyde-alcohol dehydrogenase	Gardnerella genomosp9	0	46	46
tr|I4LZX7|I4LZX7_GARVA	Aldehyde-alcohol dehydrogenase	Gardnerella genomosp10	0	46	46
WP_076002901.1	50S ribosomal protein L25	Gardnerella swidsinskii	0	46	46
WP_004108876.1	MULTISPECIES: ROK family protein	Gardnerella leopoldii;Gardnerella swidsinskii	0	46	46
WP_076002892.1	ROK family protein	Gardnerella swidsinskii	0	46	46
WP_004135072.1	ROK family protein	Gardnerella genomosp8	0	46	46
WP_102694731.1	polyphosphate glucokinase	Gardnerella genomosp8	0	46	46
tr|I4MCQ9|I4MCQ9_GARVA	Polyphosphate glucokinase	Gardnerella genomosp9	0	46	46
WP_004107125.1	MULTISPECIES: L-lactate dehydrogenase	Gardnerella leopoldii;Gardnerella swidsinskii;Gardnerella genomosp8;Gardnerella genomosp9;Gardnerella genomosp10	0	46	46
WP_101888594.1	hypothetical protein	Gardnerella vaginalis	0	46	46
gene_e21b014e_91aa	Histone-like DNA-binding protein which is capable of wrapping DNA to stabilize it, and thus to prevent its denaturation under extreme environmental conditions	Prevotella timonensis	0	46	46
WP_004355579.1	type I glyceraldehyde-3-phosphate dehydrogenase	Prevotella disiens	0	46	46
WP_116285770.1	zinc ABC transporter substrate-binding protein	Gardnerella piotii	0	46	46
WP_101889361.1	zinc ABC transporter substrate-binding protein	Gardnerella genomosp3	0	46	46
tr|S4H1R2|S4H1R2_GARVA	Putative formate C-acetyltransferase	Gardnerella vaginalis	0	46	46
RFT40240.1	formate acetyltransferase, partial	Gardnerella vaginalis	0	46	46
WP_102696344.1	phosphoenolpyruvate carboxykinase (ATP)	Prevotella buccalis	0	46	46
gene_afb48fde_241aa	Hypothetical protein	Unknown	0	46	46
KAA8792994.1	phosphopyruvate hydratase	Lactobacillus crispatus	45	0	45
WP_116431942.1	cell division protein	Gardnerella swidsinskii	0	45	45
WP_033888563.1	MULTISPECIES: cell division protein	Gardnerella swidsinskii	0	45	45
tr|D6T1J1|D6T1J1_GARVA	Uncharacterized protein	Gardnerella swidsinskii	0	45	45
WP_012914242.1	MULTISPECIES: trigger factor	Gardnerella swidsinskii	0	45	45
YP_003986377.1	50S ribosomal protein L24	Gardnerella vaginalis;Gardnerella piotii;Gardnerella genomosp2;Gardnerella genomosp3;Gardnerella genomosp11;Gardnerella genomosp13;Gardnerella genomosp14;Gardnerella genomosp15;Gardnerella genomosp16;Gardnerella genomosp17	2	43	45
WP_004105501.1	MULTISPECIES: 50S ribosomal protein L24	Gardnerella leopoldii	2	43	45
WP_075523711.1	50S ribosomal protein L24	Gardnerella genomosp12	2	43	45
RFT30550.1	F0F1 ATP synthase subunit beta, partial	Gardnerella vaginalis	0	45	45
WP_048730226.1	phosphoglycerate kinase	Gardnerella vaginalis	1	44	45
tr|S4IUN8|S4IUN8_GARVA	Phosphoglycerate kinase	Gardnerella piotii	1	44	45
tr|S4GPV7|S4GPV7_GARVA	Acetate kinase	Gardnerella vaginalis	0	45	45
WP_116437192.1	acetate kinase	Gardnerella vaginalis	1	44	45
RFT29583.1	acetate kinase	Gardnerella vaginalis	1	44	45
RFT30867.1	acetate kinase, partial	Gardnerella vaginalis	0	45	45
WP_019262007.1	acetate kinase	Gardnerella genomosp2	0	45	45
WP_082265901.1	DNA-directed RNA polymerase subunit beta', partial	Gardnerella genomosp7	0	45	45
WP_116773813.1	peptidase	Gardnerella swidsinskii	0	45	45
WP_075038499.1	type I glutamate--ammonia ligase	Gardnerella vaginalis	0	45	45
WP_102990829.1	type I glutamate--ammonia ligase	Gardnerella vaginalis	0	45	45
RFT29742.1	type I glutamate--ammonia ligase, partial	Gardnerella vaginalis	0	45	45
RFT37878.1	type I glutamate--ammonia ligase, partial	Gardnerella vaginalis	0	45	45
gene_af5b06c0_446aa	Bacterial extracellular solute-binding protein	Unknown	0	45	45
tr|S4HXV5|S4HXV5_GARVA	Alcohol dehydrogenase, propanol-preferring	Gardnerella piotii;Gardnerella genomosp2;Gardnerella genomosp3;Gardnerella genomosp15	3	42	45
RFT40112.1	zinc ABC transporter substrate-binding protein, partial	Gardnerella vaginalis	0	45	45
tr|S4H5I0|S4H5I0_GARVA	Ribosomal protein L24 (Fragment)	Gardnerella piotii	2	42	44
tr|U6S585|U6S585_GARVA	Ribosomal protein L24 (Fragment)	Gardnerella piotii	2	42	44
tr|S4GCE1|S4GCE1_GARVA	Ribosomal protein L24 (Fragment)	Gardnerella piotii	2	42	44
tr|S4GN98|S4GN98_GARVA	Ribosomal protein L24 (Fragment)	Gardnerella genomosp2	2	42	44
tr|S4H2F0|S4H2F0_GARVA	Putative ribosomal protein L24 (Fragment)	Gardnerella genomosp3	2	42	44
tr|T2PJ77|T2PJ77_GARVA	Ribosomal protein L24 (Fragment)	Gardnerella genomosp3	2	42	44
WP_115793958.1	phosphoglycerate kinase	Gardnerella genomosp15	1	43	44
WP_004109667.1	50S ribosomal protein L15	Gardnerella swidsinskii	0	44	44
tr|F5LUM4|F5LUM4_GARVA	Acetate kinase	Gardnerella vaginalis;Gardnerella piotii	1	43	44
tr|S4IXX2|S4IXX2_GARVA	Acetate kinase	Gardnerella piotii	1	43	44
tr|S4H5T0|S4H5T0_GARVA	Acetate kinase	Gardnerella piotii	1	43	44
tr|S4I3R6|S4I3R6_GARVA	Acetate kinase	Gardnerella piotii	1	43	44
WP_116286002.1	acetate kinase	Gardnerella piotii	1	43	44
tr|S4H5W7|S4H5W7_GARVA	Acetate kinase	Gardnerella genomosp3	1	43	44
tr|T2PMB7|T2PMB7_GARVA	Acetate kinase	Gardnerella genomosp3	1	43	44
WP_032819607.1	acetate kinase	Gardnerella genomosp3;Gardnerella genomosp17	1	43	44
WP_081090769.1	acetate kinase	Gardnerella genomosp3	1	43	44
WP_032817994.1	acetate kinase	Gardnerella genomosp3	1	43	44
tr|I4M534|I4M534_GARVA	Acetate kinase	Gardnerella genomosp3	1	43	44
tr|I4M9Q6|I4M9Q6_GARVA	Acetate kinase	Gardnerella genomosp3	1	43	44
WP_115761809.1	acetate kinase	Gardnerella genomosp15	1	43	44
WP_115793848.1	acetate kinase	Gardnerella genomosp15	1	43	44
WP_116689672.1	acetate kinase	Gardnerella genomosp15	1	43	44
WP_019261053.1	50S ribosomal protein L25	Gardnerella genomosp8	0	44	44
WP_103085040.1	ABC transporter substrate-binding protein	Gardnerella genomosp13	0	44	44
WP_101886462.1	elongation factor Ts	Gardnerella vaginalis	0	44	44
PZP11014.1	elongation factor Ts	Gardnerella vaginalis	0	44	44
tr|S4GML4|S4GML4_GARVA	Elongation factor Ts	Gardnerella piotii;Gardnerella genomosp3;Gardnerella genomosp15	0	44	44
tr|S4GKR5|S4GKR5_GARVA	Elongation factor Ts	Gardnerella piotii;Gardnerella genomosp15;Gardnerella genomosp17	0	44	44
tr|S4H2Y9|S4H2Y9_GARVA	30S ribosomal protein S19	Gardnerella vaginalis;Gardnerella leopoldii;Gardnerella piotii;Gardnerella swidsinskii;Gardnerella genomosp2;Gardnerella genomosp3;Gardnerella genomosp7;Gardnerella genomosp8;Gardnerella genomosp9;Gardnerella genomosp10;Gardnerella genomosp11;Gardnerella genomosp12;Gardnerella genomosp13;Gardnerella genomosp14;Gardnerella genomosp15;Gardnerella genomosp16;Gardnerella genomosp17	0	44	44
RFT31655.1	30S ribosomal protein S19, partial	Gardnerella vaginalis	0	44	44
WP_008448895.1	phosphoenolpyruvate carboxykinase (ATP)	Prevotella amnii	0	44	44
WP_060786422.1	ABC transporter	Gardnerella genomosp11	0	44	44
PZP11043.1	formate acetyltransferase, partial	Gardnerella vaginalis	0	44	44
RFT30935.1	formate acetyltransferase, partial	Gardnerella vaginalis	0	44	44
tr|S4HSZ9|S4HSZ9_GARVA	Formate C-acetyltransferase	Gardnerella piotii	0	44	44
WP_050567743.1	hypothetical protein, partial	Gardnerella vaginalis	0	44	44
WP_101887743.1	hypothetical protein	Gardnerella vaginalis;Gardnerella genomosp14	0	44	44
LCVA_215	formate acetyltransferase	Lachnocurva vaginae	0	44	44
WP_008450450.1	type I glyceraldehyde-3-phosphate dehydrogenase	Prevotella amnii	0	44	44
CBL50154.1	Glyceraldehyde-3-phosphate dehydrogenase	Lactobacillus crispatus	43	0	43
EFO68181.1	phosphoglycerate kinase	Lactobacillus iners	37	6	43
WP_007556524.1	elongation factor Tu	Dialister micraerophilus	0	43	43
gene_2c4e6024_396aa	This protein promotes the GTP-dependent binding of aminoacyl-tRNA to the A-site of ribosomes during protein biosynthesis	Veillonellaceae	0	43	43
tr|S4HJM5|S4HJM5_GARVA	ATP synthase subunit beta	Gardnerella piotii;Gardnerella genomosp3;Gardnerella genomosp15;Gardnerella genomosp17	0	43	43
RFT27721.1	F0F1 ATP synthase subunit beta, partial	Gardnerella piotii	0	43	43
tr|T2PM06|T2PM06_GARVA	ATP synthase subunit beta	Gardnerella genomosp3;Gardnerella genomosp15	0	43	43
WP_060787081.1	F0F1 ATP synthase subunit beta	Gardnerella genomosp11	0	43	43
WP_075523888.1	F0F1 ATP synthase subunit beta	Gardnerella genomosp12	0	43	43
WP_103084450.1	F0F1 ATP synthase subunit beta	Gardnerella genomosp13	0	43	43
WP_119675781.1	phosphoglycerate kinase	Gardnerella vaginalis	1	42	43
WP_007392699.1	MULTISPECIES: 4-hydroxybutyryl-CoA dehydratase	Megasphaera lornae;Megasphaera hutchinsoni	0	43	43
RFT40073.1	integration host factor, partial	Gardnerella vaginalis	2	41	43
RFT29370.1	glycogen phosphorylase, partial	Gardnerella vaginalis	0	43	43
tr|S4HBD4|S4HBD4_GARVA	Ribosomal protein L25, Ctc-form (Fragment)	Gardnerella vaginalis	0	43	43
WP_020760347.1	50S ribosomal protein L25	Gardnerella vaginalis	0	43	43
tr|S4GPF2|S4GPF2_GARVA	50S ribosomal protein L25	Gardnerella vaginalis	0	43	43
WP_014554530.1	50S ribosomal protein L25	Gardnerella vaginalis	0	43	43
WP_004138156.1	50S ribosomal protein L25	Gardnerella vaginalis;Gardnerella genomosp14	0	43	43
WP_065189394.1	50S ribosomal protein L25	Gardnerella vaginalis	0	43	43
WP_004113089.1	50S ribosomal protein L25	Gardnerella vaginalis	0	43	43
WP_101886508.1	50S ribosomal protein L25	Gardnerella vaginalis	0	43	43
WP_102720722.1	50S ribosomal protein L25	Gardnerella vaginalis	0	43	43
WP_116437109.1	50S ribosomal protein L25/general stress protein Ctc	Gardnerella vaginalis	0	43	43
WP_064340722.1	50S ribosomal protein L25	Gardnerella leopoldii	0	43	43
WP_004106514.1	50S ribosomal protein L25	Gardnerella leopoldii	0	43	43
WP_116442743.1	50S ribosomal protein L25/general stress protein Ctc	Gardnerella leopoldii	0	43	43
tr|I4LR26|I4LR26_GARVA	50S ribosomal protein L25	Gardnerella leopoldii	0	43	43
tr|S4H5U5|S4H5U5_GARVA	50S ribosomal protein L25	Gardnerella piotii;Gardnerella genomosp3	0	43	43
tr|U6S727|U6S727_GARVA	50S ribosomal protein L25	Gardnerella piotii	0	43	43
tr|S4GUZ0|S4GUZ0_GARVA	50S ribosomal protein L25	Gardnerella piotii	0	43	43
WP_116285919.1	50S ribosomal protein L25/general stress protein Ctc	Gardnerella piotii	0	43	43
RFT26251.1	50S ribosomal protein L25/general stress protein Ctc	Gardnerella piotii	0	43	43
tr|S4GL32|S4GL32_GARVA	50S ribosomal protein L25	Gardnerella genomosp2	0	43	43
WP_004122940.1	50S ribosomal protein L25/general stress protein Ctc	Gardnerella genomosp2	0	43	43
WP_116692011.1	50S ribosomal protein L25/general stress protein Ctc	Gardnerella genomosp16	0	43	43
WP_016636647.1	ROK family protein	Gardnerella genomosp7	0	43	43
WP_116794041.1	ROK family protein	Gardnerella genomosp9	0	43	43
tr|I4M1D1|I4M1D1_GARVA	Polyphosphate glucokinase	Gardnerella genomosp10	0	43	43
WP_060786671.1	ROK family protein	Gardnerella genomosp11	0	43	43
tr|T2PJJ0|T2PJJ0_GARVA	DNA-directed RNA polymerase subunit (Fragment)	Gardnerella genomosp3	0	43	43
WP_102155458.1	co-chaperone GroES	Gardnerella swidsinskii	1	42	43
WP_075523440.1	L-lactate dehydrogenase	Gardnerella genomosp12	0	43	43
tr|I4LHL3|I4LHL3_GARVA	Uncharacterized protein (Fragment)	Gardnerella vaginalis	0	43	43
gene_75d31fe6_437aa	Catalyzes the reversible conversion of 2- phosphoglycerate into phosphoenolpyruvate. It is essential for the degradation of carbohydrates via glycolysis	Clostridiales bacterium KA00274	0	43	43
WP_004111567.1	alcohol dehydrogenase AdhP	Gardnerella vaginalis;Gardnerella genomosp14	3	40	43
WP_048729798.1	alcohol dehydrogenase AdhP	Gardnerella vaginalis	3	40	43
tr|F5LVX1|F5LVX1_GARVA	Alcohol dehydrogenase, propanol-preferring	Gardnerella vaginalis	3	40	43
WP_010242139.1	type I glyceraldehyde-3-phosphate dehydrogenase	Fannyhessea vaginae	0	43	43
WP_061102645.1	type I glyceraldehyde-3-phosphate dehydrogenase	Fannyhessea vaginae	0	43	43
WP_154254531.1	elongation factor Tu, partial	Megasphaera lornae	0	42	42
WP_007391627.1	MULTISPECIES: (Fe-S)-binding protein	Megasphaera lornae	0	42	42
gene_94470816_721aa	iron-sulfur cluster-binding protein	Veillonellaceae	0	42	42
WP_007390508.1	electron transfer flavoprotein subunit beta/FixA family protein	Megasphaera lornae	0	42	42
tr|S4HGW5|S4HGW5_GARVA	50S ribosomal protein L25	Gardnerella piotii;Gardnerella genomosp3;Gardnerella genomosp15;Gardnerella genomosp17	0	42	42
tr|S4H2W3|S4H2W3_GARVA	50S ribosomal protein L25	Gardnerella genomosp3	0	42	42
WP_004127323.1	50S ribosomal protein L25	Gardnerella genomosp8;Gardnerella genomosp9;Gardnerella genomosp10	0	42	42
tr|I4M807|I4M807_GARVA	50S ribosomal protein L25	Gardnerella genomosp8	0	42	42
tr|I4MCV2|I4MCV2_GARVA	50S ribosomal protein L25	Gardnerella genomosp9	0	42	42
WP_060787224.1	50S ribosomal protein L25	Gardnerella genomosp11	0	42	42
WP_103084175.1	50S ribosomal protein L25	Gardnerella genomosp13	0	42	42
WP_116689617.1	50S ribosomal protein L25/general stress protein Ctc	Gardnerella genomosp15	0	42	42
tr|S4IQY9|S4IQY9_GARVA	Putative polyphosphate--glucose phosphotransferase	Gardnerella vaginalis;Gardnerella genomosp2;Gardnerella genomosp14;Gardnerella genomosp16	0	42	42
WP_020760399.1	ROK family protein	Gardnerella vaginalis	0	42	42
tr|S4HGG1|S4HGG1_GARVA	Putative polyphosphate--glucose phosphotransferase	Gardnerella piotii;Gardnerella genomosp3;Gardnerella genomosp15;Gardnerella genomosp17	0	42	42
tr|U6S9H4|U6S9H4_GARVA	Putative polyphosphate--glucose phosphotransferase	Gardnerella piotii	0	42	42
tr|S4HFM1|S4HFM1_GARVA	Putative polyphosphate--glucose phosphotransferase	Gardnerella genomosp3	0	42	42
WP_101889304.1	polyphosphate glucokinase	Gardnerella genomosp3	0	42	42
tr|S4HFP2|S4HFP2_GARVA	Elongation factor Ts	Gardnerella vaginalis;Gardnerella genomosp2;Gardnerella genomosp14	0	42	42
tr|S4H7Y6|S4H7Y6_GARVA	Elongation factor Ts	Gardnerella piotii;Gardnerella genomosp3	0	42	42
WP_019261678.1	elongation factor Ts	Gardnerella genomosp2	0	42	42
WP_060785983.1	elongation factor Ts	Gardnerella genomosp3	0	42	42
WP_115761891.1	elongation factor Ts	Gardnerella genomosp15	0	42	42
tr|S4HNT2|S4HNT2_GARVA	DNA-directed RNA polymerase subunit (Fragment)	Gardnerella piotii	0	42	42
tr|D6T1P9|D6T1P9_GARVA	DNA-directed RNA polymerase, alpha subunit	Gardnerella swidsinskii	0	42	42
WP_103084547.1	co-chaperone GroES	Gardnerella genomosp13	2	40	42
WP_036857284.1	phosphoenolpyruvate carboxykinase (ATP)	Prevotella amnii	0	42	42
PZP11139.1	ABC transporter substrate-binding protein, partial	Gardnerella vaginalis	0	42	42
WP_032834117.1	hypothetical protein, partial	Gardnerella vaginalis	0	42	42
WP_016636676.1	zinc ABC transporter substrate-binding protein	Gardnerella genomosp7	0	42	42
WP_064347008.1	zinc ABC transporter substrate-binding protein	Gardnerella genomosp7	0	42	42
tr|S4HL11|S4HL11_GARVA	Alcohol dehydrogenase, propanol-preferring	Gardnerella vaginalis;Gardnerella genomosp2	3	39	42
YP_003985946.1	alcohol dehydrogenase	Gardnerella vaginalis;Gardnerella piotii	3	39	42
TVS30639.1	S-layer protein	Lactobacillus crispatus	41	0	41
WP_012913801.1	cell division protein	Gardnerella swidsinskii	0	41	41
WP_064622115.1	MULTISPECIES: hypothetical protein	Gardnerella swidsinskii	0	41	41
tr|D6SZK2|D6SZK2_GARVA	Trigger factor	Gardnerella swidsinskii	0	41	41
tr|D6SXV8|D6SXV8_GARVA	ABC-type polar amino acid transport system, ATPase component	Gardnerella leopoldii	0	41	41
WP_004251267.1	MULTISPECIES: sn-glycerol-3-phosphate ABC transporter ATP-binding protein UgpC	Streptococcus pseudopneumoniae;Peptoniphilus lacrimalis	0	41	41
tr|S4GRR7|S4GRR7_GARVA	Elongation factor Ts	Gardnerella vaginalis;Gardnerella genomosp16	0	41	41
YP_003985913.1	elongation factor EF1B	Gardnerella vaginalis	0	41	41
WP_101891977.1	elongation factor Ts	Gardnerella vaginalis	0	41	41
tr|S4I5A2|S4I5A2_GARVA	Elongation factor Ts	Gardnerella genomosp2	0	41	41
WP_012914051.1	MULTISPECIES: 30S ribosomal protein S1	Gardnerella swidsinskii	0	41	41
tr|S4G830|S4G830_GARVA	Uncharacterized protein (Fragment)	Gardnerella piotii	0	41	41
RFT24190.1	DNA-directed RNA polymerase subunit beta', partial	Gardnerella vaginalis	0	41	41
WP_103084572.1	DNA-directed RNA polymerase subunit alpha	Gardnerella genomosp13	0	41	41
WP_009345600.1	MULTISPECIES: Glu/Leu/Phe/Val dehydrogenase	Peptoniphilus lacrimalis	0	41	41
RFT28547.1	formate acetyltransferase, partial	Gardnerella vaginalis	0	41	41
WP_112664901.1	cell wall-binding repeat-containing protein	Mobiluncus mulieris	0	41	41
ETW74271.1	enolase	Lactobacillus crispatus	40	0	40
WP_075523994.1	phosphoglyceromutase	Gardnerella genomosp12	0	40	40
tr|S4H537|S4H537_GARVA	30S ribosomal protein S15	Gardnerella piotii;Gardnerella genomosp3;Gardnerella genomosp11;Gardnerella genomosp15;Gardnerella genomosp17	0	40	40
tr|I4MBG7|I4MBG7_GARVA	30S ribosomal protein S15	Gardnerella genomosp8;Gardnerella genomosp10	0	40	40
WP_004135787.1	30S ribosomal protein S15	Gardnerella genomosp9	0	40	40
WP_020760868.1	acetate/propionate family kinase, partial	Gardnerella vaginalis	1	39	40
tr|S4H643|S4H643_GARVA	Acetate kinase (Fragment)	Gardnerella genomosp3	1	39	40
tr|S4H9F8|S4H9F8_GARVA	DNA-directed RNA polymerase subunit (Fragment)	Gardnerella genomosp3	0	40	40
WP_004104772.1	MULTISPECIES: molecular chaperone DnaK	Gardnerella leopoldii	0	40	40
WP_012914520.1	molecular chaperone DnaK	Gardnerella swidsinskii	0	40	40
WP_076003100.1	molecular chaperone DnaK	Gardnerella swidsinskii	0	40	40
WP_064621752.1	MULTISPECIES: molecular chaperone DnaK	Gardnerella swidsinskii	0	40	40
WP_116440688.1	molecular chaperone DnaK	Gardnerella swidsinskii	0	40	40
tr|D6SZ12|D6SZ12_GARVA	Chaperone protein DnaK	Gardnerella swidsinskii	0	40	40
RFT22070.1	ABC transporter substrate-binding protein, partial	Gardnerella vaginalis	0	40	40
WP_066728554.1	elongation factor Tu	Sneathia sanguinegens	0	40	40
tr|S4IR71|S4IR71_GARVA	30S ribosomal protein S12	Gardnerella vaginalis;Gardnerella leopoldii;Gardnerella piotii;Gardnerella swidsinskii;Gardnerella genomosp2;Gardnerella genomosp3;Gardnerella genomosp7;Gardnerella genomosp8;Gardnerella genomosp9;Gardnerella genomosp11;Gardnerella genomosp12;Gardnerella genomosp13;Gardnerella genomosp14;Gardnerella genomosp15;Gardnerella genomosp16;Gardnerella genomosp17	0	40	40
WP_036928822.1	phosphopyruvate hydratase	Prevotella timonensis	0	40	40
WP_004348729.1	MULTISPECIES: phosphopyruvate hydratase	Prevotella timonensis;Prevotella buccalis	0	40	40
WP_008125170.1	MULTISPECIES: phosphopyruvate hydratase	Prevotella timonensis;Prevotella buccalis	0	40	40
WP_036926009.1	HU family DNA-binding protein	Prevotella timonensis	0	40	40
WP_103084993.1	zinc ABC transporter substrate-binding protein	Gardnerella genomosp13	0	40	40
WP_062484939.1	elongation factor Tu	Megasphaera hutchinsoni	0	40	40
EEW52211.1	Gram-positive signal peptide protein, YSIRK family	Lactobacillus iners	33	7	40
QGA00805.1	YSIRK-type signal peptide-containing protein	Lactobacillus iners	33	7	40
EGG32097.1	phosphoglycerate mutase 1 family	Lactobacillus iners	32	7	39
EEW51858.1	phosphoglycerate mutase 1 family	Lactobacillus iners	32	7	39
WP_064340695.1	hypothetical protein	Gardnerella leopoldii	0	39	39
WP_004574116.1	hypothetical protein	Gardnerella leopoldii	0	39	39
tr|D6SWE6|D6SWE6_GARVA	Uncharacterized protein	Gardnerella leopoldii	0	39	39
tr|S4H8E4|S4H8E4_GARVA	Ribosomal protein S11 (Fragment)	Gardnerella piotii	0	39	39
WP_016637794.1	30S ribosomal protein S11, partial	Gardnerella genomosp7	0	39	39
WP_016637971.1	30S ribosomal protein S11, partial	Gardnerella genomosp7	0	39	39
WP_004105490.1	MULTISPECIES: 50S ribosomal protein L15	Gardnerella leopoldii;Gardnerella swidsinskii	0	39	39
WP_102703344.1	MULTISPECIES: bifunctional acetaldehyde-CoA/alcohol dehydrogenase	Gardnerella swidsinskii	0	39	39
WP_020758072.1	DNA-directed RNA polymerase subunit beta', partial	Gardnerella genomosp3	0	39	39
WP_102703348.1	translation initiation factor IF-2	Gardnerella swidsinskii	0	39	39
tr|D6T1Q5|D6T1Q5_GARVA	Translation initiation factor IF-2	Gardnerella swidsinskii	0	39	39
tr|S4GTV9|S4GTV9_GARVA	Chaperone protein DnaK	Gardnerella vaginalis	0	39	39
WP_004118161.1	molecular chaperone DnaK	Gardnerella vaginalis	0	39	39
tr|S4H163|S4H163_GARVA	Chaperone protein DnaK	Gardnerella vaginalis	0	39	39
WP_014554826.1	molecular chaperone DnaK	Gardnerella vaginalis	0	39	39
WP_004113818.1	molecular chaperone DnaK	Gardnerella vaginalis	0	39	39
WP_065189657.1	molecular chaperone DnaK	Gardnerella vaginalis	0	39	39
WP_075038701.1	molecular chaperone DnaK	Gardnerella vaginalis	0	39	39
WP_101891997.1	molecular chaperone DnaK	Gardnerella vaginalis	0	39	39
WP_004112831.1	molecular chaperone DnaK	Gardnerella vaginalis	0	39	39
WP_101888027.1	molecular chaperone DnaK	Gardnerella vaginalis	0	39	39
WP_102720959.1	molecular chaperone DnaK	Gardnerella vaginalis;Gardnerella genomosp14	0	39	39
WP_116437959.1	molecular chaperone DnaK	Gardnerella vaginalis	0	39	39
RFT27200.1	molecular chaperone DnaK	Gardnerella vaginalis	0	39	39
RFT38231.1	molecular chaperone DnaK	Gardnerella vaginalis;Gardnerella genomosp2	0	39	39
tr|S4HEG4|S4HEG4_GARVA	Chaperone protein DnaK	Gardnerella piotii	0	39	39
tr|S4H4B5|S4H4B5_GARVA	Chaperone protein DnaK	Gardnerella piotii	0	39	39
tr|U6S6M2|U6S6M2_GARVA	Chaperone protein DnaK	Gardnerella piotii	0	39	39
tr|S4GA36|S4GA36_GARVA	Chaperone protein DnaK	Gardnerella piotii	0	39	39
WP_019261359.1	molecular chaperone DnaK	Gardnerella genomosp2	0	39	39
tr|I4LPM1|I4LPM1_GARVA	Chaperone protein DnaK	Gardnerella genomosp2;Gardnerella genomosp16	0	39	39
tr|I4LXB9|I4LXB9_GARVA	Chaperone protein DnaK	Gardnerella genomosp2	0	39	39
tr|S4GTC9|S4GTC9_GARVA	Chaperone protein DnaK	Gardnerella genomosp3;Gardnerella genomosp17	0	39	39
tr|S4GWB9|S4GWB9_GARVA	Chaperone protein DnaK	Gardnerella genomosp3	0	39	39
tr|T2PIP8|T2PIP8_GARVA	Chaperone protein DnaK	Gardnerella genomosp3	0	39	39
WP_101889824.1	molecular chaperone DnaK	Gardnerella genomosp3	0	39	39
WP_101896686.1	molecular chaperone DnaK	Gardnerella genomosp3	0	39	39
tr|I4M2N8|I4M2N8_GARVA	Chaperone protein DnaK	Gardnerella genomosp3	0	39	39
tr|I4M6E6|I4M6E6_GARVA	Chaperone protein DnaK	Gardnerella genomosp3	0	39	39
WP_016637067.1	molecular chaperone DnaK	Gardnerella genomosp7	0	39	39
WP_064346669.1	molecular chaperone DnaK	Gardnerella genomosp7	0	39	39
WP_004137127.1	molecular chaperone DnaK	Gardnerella genomosp8;Gardnerella genomosp9	0	39	39
WP_102695225.1	molecular chaperone DnaK	Gardnerella genomosp8	0	39	39
WP_116794452.1	molecular chaperone DnaK	Gardnerella genomosp9	0	39	39
tr|I4LYF5|I4LYF5_GARVA	Chaperone protein DnaK	Gardnerella genomosp10	0	39	39
WP_060786876.1	molecular chaperone DnaK	Gardnerella genomosp11	0	39	39
WP_075522979.1	molecular chaperone DnaK	Gardnerella genomosp12	0	39	39
WP_115761983.1	molecular chaperone DnaK	Gardnerella genomosp15	0	39	39
WP_116689793.1	molecular chaperone DnaK	Gardnerella genomosp15	0	39	39
tr|S4H7V0|S4H7V0_GARVA	Ribosomal protein L2 (Fragment)	Gardnerella vaginalis	0	39	39
YP_003986385.1	50S ribosomal protein L2	Gardnerella vaginalis;Gardnerella piotii;Gardnerella genomosp2;Gardnerella genomosp3;Gardnerella genomosp14;Gardnerella genomosp15;Gardnerella genomosp16;Gardnerella genomosp17	0	39	39
tr|U6S749|U6S749_GARVA	Ribosomal protein L2 (Fragment)	Gardnerella piotii	0	39	39
tr|S4GAL0|S4GAL0_GARVA	Ribosomal protein L2 (Fragment)	Gardnerella piotii;Gardnerella genomosp3	0	39	39
WP_060786834.1	50S ribosomal protein L2	Gardnerella genomosp11	0	39	39
tr|S4HYQ6|S4HYQ6_GARVA	DNA-directed RNA polymerase subunit alpha	Gardnerella genomosp2	0	39	39
WP_023058555.1	MULTISPECIES: phosphopyruvate hydratase	Prevotella buccalis	0	39	39
tr|U6S896|U6S896_GARVA	Putative formate C-acetyltransferase	Gardnerella piotii	0	39	39
WP_039891927.1	formate C-acetyltransferase	Megasphaera lornae	0	39	39
WP_016637372.1	phosphoglyceromutase	Gardnerella genomosp7	0	38	38
tr|D6SXL3|D6SXL3_GARVA	Trigger factor	Gardnerella leopoldii;Gardnerella swidsinskii	0	38	38
WP_116794328.1	bifunctional acetaldehyde-CoA/alcohol dehydrogenase	Gardnerella genomosp9	0	38	38
gene_1e3f9bfd_371aa	Psort location OuterMembrane, score	Unknown	0	38	38
WP_060786682.1	elongation factor Ts	Gardnerella genomosp11	0	38	38
tr|S4HBY0|S4HBY0_GARVA	Uncharacterized protein (Fragment)	Gardnerella genomosp3	0	38	38
tr|S4GZF9|S4GZF9_GARVA	Uncharacterized protein (Fragment)	Gardnerella genomosp3	0	38	38
WP_012913833.1	translation initiation factor IF-2	Gardnerella swidsinskii	0	38	38
WP_102706235.1	translation initiation factor IF-2	Gardnerella swidsinskii	0	38	38
WP_064621870.1	MULTISPECIES: hypothetical protein	Gardnerella swidsinskii	0	38	38
WP_036875444.1	OmpA family protein	Prevotella bivia	0	38	38
WP_036863006.1	OmpA family protein	Prevotella bivia	0	38	38
gene_8ef7de8a_299aa	chlorophyll binding	Prevotella bivia	0	38	38
WP_041160607.1	DNA-directed RNA polymerase subunit beta	Gardnerella swidsinskii	0	38	38
WP_033888523.1	DNA-directed RNA polymerase subunit beta	Gardnerella swidsinskii	0	38	38
tr|D6T079|D6T079_GARVA	DNA-directed RNA polymerase subunit beta	Gardnerella swidsinskii	0	38	38
WP_116438765.1	extracellular solute-binding protein	Gardnerella piotii	1	37	38
RFT22344.1	ABC transporter substrate-binding protein, partial	Gardnerella piotii	1	37	38
RFT26150.1	ABC transporter substrate-binding protein	Gardnerella piotii;Gardnerella genomosp3	1	37	38
tr|S4HUB6|S4HUB6_GARVA	Alcohol dehydrogenase, propanol-preferring	Gardnerella piotii	2	36	38
tr|S4HVW8|S4HVW8_GARVA	Alcohol dehydrogenase, propanol-preferring	Gardnerella piotii;Gardnerella genomosp2;Gardnerella genomosp3;Gardnerella genomosp15;Gardnerella genomosp16;Gardnerella genomosp17	2	36	38
WP_004130822.1	alcohol dehydrogenase AdhP	Gardnerella genomosp3	2	36	38
tr|I4M709|I4M709_GARVA	Alcohol dehydrogenase	Gardnerella genomosp3	2	36	38
WP_060786710.1	alcohol dehydrogenase AdhP	Gardnerella genomosp11	2	36	38
gene_e4ccb8bd_967aa	cell wall organization	Mobiluncus mulieris	0	38	38
PKZ84372.1	S-layer protein	Lactobacillus crispatus	37	0	37
WP_116440334.1	cell division protein	Gardnerella swidsinskii	0	37	37
WP_004109774.1	MULTISPECIES: 30S ribosomal protein S15	Gardnerella leopoldii;Gardnerella swidsinskii;Gardnerella genomosp7;Gardnerella genomosp8;Gardnerella genomosp12;Gardnerella genomosp13	0	37	37
gene_a8bcc008_81aa	Forms an intersubunit bridge (bridge B4) with the 23S rRNA of the 50S subunit in the ribosome	Terrabacteria group	0	37	37
RFT40480.1	30S ribosomal protein S10, partial	Gardnerella vaginalis	0	37	37
WP_032814189.1	acetate kinase	Gardnerella genomosp7	0	37	37
WP_115793878.1	50S ribosomal protein L25/general stress protein Ctc	Gardnerella genomosp15	0	37	37
RFT31901.1	DNA-directed RNA polymerase subunit beta', partial	Gardnerella vaginalis	0	37	37
WP_064621696.1	MULTISPECIES: translation initiation factor IF-2	Gardnerella swidsinskii	0	37	37
WP_116431923.1	translation initiation factor IF-2	Gardnerella swidsinskii	0	37	37
WP_116689355.1	50S ribosomal protein L2	Gardnerella genomosp15	0	37	37
tr|S4GXD9|S4GXD9_GARVA	10 kDa chaperonin	Gardnerella vaginalis;Gardnerella genomosp2	1	36	37
tr|D6SWC5|D6SWC5_GARVA	10 kDa chaperonin	Gardnerella leopoldii	1	36	37
tr|D6T1L1|D6T1L1_GARVA	10 kDa chaperonin	Gardnerella swidsinskii	1	36	37
WP_036887034.1	OmpA family protein	Prevotella bivia	0	37	37
WP_036866193.1	OmpA family protein	Prevotella bivia	0	37	37
WP_116437670.1	DNA-directed RNA polymerase subunit beta	Gardnerella vaginalis	0	37	37
WP_064347766.1	DNA-directed RNA polymerase subunit beta	Gardnerella genomosp7	0	37	37
WP_009993941.1	hypothetical protein	Gardnerella vaginalis	0	37	37
WP_025072875.1	OmpA family protein	Prevotella timonensis	0	37	37
WP_102188670.1	OmpA family protein	Prevotella timonensis	0	37	37
WP_004349208.1	OmpA family protein	Prevotella buccalis	0	37	37
WP_036875118.1	OmpA family protein	Prevotella buccalis	0	37	37
WP_102697844.1	OmpA family protein	Prevotella buccalis	0	37	37
WP_008123707.1	HU family DNA-binding protein	Prevotella timonensis	0	37	37
gene_0efd0b2a_273aa	Bacterial extracellular solute-binding protein	Terrabacteria group	0	37	37
tr|I4M261|I4M261_GARVA	ABC transport system, substrate-binding protein	Gardnerella genomosp3	0	37	37
YP_003985493.1	PTS system cellobiose transporter subunit IIB	Gardnerella vaginalis	0	37	37
WP_004112076.1	alpha-D-glucose phosphate-specific phosphoglucomutase	Gardnerella vaginalis;Gardnerella swidsinskii;Gardnerella genomosp14	0	37	37
tr|I4LLC2|I4LLC2_GARVA	Phosphoglucomutase	Gardnerella vaginalis	0	37	37
WP_004125604.1	MULTISPECIES: alpha-D-glucose phosphate-specific phosphoglucomutase	Gardnerella swidsinskii;Gardnerella genomosp2	0	37	37
RFT37925.1	alpha-D-glucose phosphate-specific phosphoglucomutase	Gardnerella vaginalis;Gardnerella leopoldii;Gardnerella swidsinskii	0	37	37
WP_112928496.1	alpha-D-glucose phosphate-specific phosphoglucomutase	Gardnerella leopoldii	0	37	37
WP_004134346.1	alpha-D-glucose phosphate-specific phosphoglucomutase	Gardnerella swidsinskii;Gardnerella genomosp7;Gardnerella genomosp8;Gardnerella genomosp9	0	37	37
tr|I4LU77|I4LU77_GARVA	Phosphoglucomutase	Gardnerella genomosp2;Gardnerella genomosp10	0	37	37
WP_103084887.1	phosphoglucomutase, alpha-D-glucose phosphate-specific	Gardnerella genomosp13	0	37	37
WP_007393075.1	MULTISPECIES: formate C-acetyltransferase	Megasphaera lornae;Megasphaera hutchinsoni	0	37	37
WP_066128793.1	elongation factor Tu	Gemella asaccharolytica	0	37	37
gene_01cb3f0e_442aa	nuclear chromosome segregation	Unknown	37	0	37
WP_102694954.1	hypothetical protein	Gardnerella genomosp8	0	37	37
AZR16078.1	type I glyceraldehyde-3-phosphate dehydrogenase	Lactobacillus crispatus	36	0	36
WP_060785816.1	F0F1 ATP synthase subunit beta	Gardnerella genomosp3	0	36	36
WP_115794062.1	F0F1 ATP synthase subunit beta	Gardnerella genomosp15	0	36	36
WP_087477538.1	acyl-CoA dehydrogenase	Megasphaera lornae	0	36	36
WP_095630133.1	acyl-CoA dehydrogenase	Megasphaera lornae	0	36	36
WP_007390382.1	MULTISPECIES: NADH peroxidase	Megasphaera lornae	0	36	36
RFT25063.1	acetate kinase, partial	Gardnerella vaginalis	0	36	36
tr|S4G7T6|S4G7T6_GARVA	Acetate kinase	Gardnerella piotii	1	35	36
tr|S4H8S6|S4H8S6_GARVA	Alpha-1,4 glucan phosphorylase (Fragment)	Gardnerella vaginalis	0	36	36
WP_032833912.1	elongation factor Ts	Gardnerella vaginalis	0	36	36
WP_075523698.1	DNA-directed RNA polymerase subunit alpha	Gardnerella genomosp12	0	36	36
tr|S4HXA2|S4HXA2_GARVA	DNA-directed RNA polymerase subunit beta	Gardnerella genomosp2	0	36	36
WP_036927994.1	OmpA family protein	Prevotella timonensis	0	36	36
WP_103004171.1	OmpA family protein	Prevotella timonensis	0	36	36
gene_c7061718_436aa	Catalyzes the reversible conversion of 2- phosphoglycerate into phosphoenolpyruvate. It is essential for the degradation of carbohydrates via glycolysis	Bacteroidales;Prevotella amnii	0	36	36
WP_102694714.1	zinc ABC transporter substrate-binding protein	Gardnerella genomosp8	0	36	36
tr|I4M7Z6|I4M7Z6_GARVA	ABC transport system, substrate-binding protein	Gardnerella genomosp8	0	36	36
tr|I4LYY7|I4LYY7_GARVA	ABC transport system, substrate-binding protein	Gardnerella genomosp10	0	36	36
WP_012913843.1	alpha-D-glucose phosphate-specific phosphoglucomutase	Gardnerella swidsinskii	0	36	36
gene_69a62111_2306aa	FIVAR domain	Unknown	0	36	36
tr|D6T1R9|D6T1R9_GARVA	Phosphoglucomutase	Gardnerella swidsinskii;Gardnerella genomosp8;Gardnerella genomosp9	0	36	36
WP_076003062.1	DUF1729 domain-containing protein	Gardnerella swidsinskii	0	36	36
OXC13135.1	S-layer protein	Lactobacillus crispatus	35	0	35
PJZ10054.1	S-layer protein, partial	Lactobacillus crispatus	35	0	35
tr|D6SWF0|D6SWF0_GARVA	30S ribosomal protein S15	Gardnerella leopoldii	0	35	35
WP_012913828.1	MULTISPECIES: adenylate kinase	Gardnerella swidsinskii	0	35	35
tr|D6T1P5|D6T1P5_GARVA	Adenylate kinase	Gardnerella swidsinskii	0	35	35
tr|U6S7U8|U6S7U8_GARVA	Phosphoglycerate kinase (Fragment)	Gardnerella piotii	1	34	35
tr|S4GQR0|S4GQR0_GARVA	Ribosomal protein S11 (Fragment)	Gardnerella piotii	0	35	35
tr|S4GX75|S4GX75_GARVA	Ribosomal protein S11 (Fragment)	Gardnerella genomosp3	0	35	35
WP_004105495.1	MULTISPECIES: 30S ribosomal protein S8	Gardnerella leopoldii;Gardnerella swidsinskii;Gardnerella genomosp7;Gardnerella genomosp8;Gardnerella genomosp9;Gardnerella genomosp10	0	35	35
gene_11cc2aba_374aa	PFAM ABC transporter related	Clostridiales bacterium KA00274	0	35	35
tr|D6SW37|D6SW37_GARVA	Ribosomal protein S16 (Like)	Gardnerella leopoldii	0	35	35
WP_033888579.1	30S ribosomal protein S16	Gardnerella swidsinskii	0	35	35
tr|S4HRT8|S4HRT8_GARVA	Aldehyde-alcohol dehydrogenase	Gardnerella piotii	0	35	35
tr|U6S8I4|U6S8I4_GARVA	Aldehyde-alcohol dehydrogenase	Gardnerella piotii	0	35	35
tr|S4GXB7|S4GXB7_GARVA	Aldehyde-alcohol dehydrogenase	Gardnerella piotii	0	35	35
tr|S4GBH8|S4GBH8_GARVA	Aldehyde-alcohol dehydrogenase	Gardnerella piotii	0	35	35
WP_116285522.1	bifunctional acetaldehyde-CoA/alcohol dehydrogenase	Gardnerella piotii	0	35	35
tr|S4H0L2|S4H0L2_GARVA	Aldehyde-alcohol dehydrogenase	Gardnerella genomosp3	0	35	35
WP_060785861.1	bifunctional acetaldehyde-CoA/alcohol dehydrogenase	Gardnerella genomosp3	0	35	35
WP_101889566.1	bifunctional acetaldehyde-CoA/alcohol dehydrogenase	Gardnerella genomosp3	0	35	35
WP_115761510.1	bifunctional acetaldehyde-CoA/alcohol dehydrogenase	Gardnerella genomosp15	0	35	35
WP_116689354.1	bifunctional acetaldehyde-CoA/alcohol dehydrogenase	Gardnerella genomosp15	0	35	35
tr|D6SXS2|D6SXS2_GARVA	Transcriptional regulator/sugar kinase	Gardnerella leopoldii	0	35	35
gene_87514f9f_282aa	Psort location OuterMembrane, score	Veillonellaceae	0	35	35
WP_103084931.1	ABC transporter substrate-binding protein	Gardnerella genomosp13	0	35	35
tr|S4H297|S4H297_GARVA	30S ribosomal protein S1	Gardnerella vaginalis;Gardnerella genomosp2	0	35	35
WP_075038886.1	30S ribosomal protein S1	Gardnerella vaginalis	0	35	35
WP_004130522.1	MULTISPECIES: 30S ribosomal protein S1	Gardnerella vaginalis;Gardnerella piotii;Gardnerella genomosp3;Gardnerella genomosp14;Gardnerella genomosp15;Gardnerella genomosp17	0	35	35
RFT28179.1	30S ribosomal protein S1, partial	Gardnerella vaginalis	0	35	35
RFT39270.1	30S ribosomal protein S1	Gardnerella vaginalis	0	35	35
tr|S4GP55|S4GP55_GARVA	30S ribosomal protein S1	Gardnerella genomosp2;Gardnerella genomosp16	0	35	35
tr|S4GX03|S4GX03_GARVA	30S ribosomal protein S1 (Fragment)	Gardnerella genomosp3	0	35	35
WP_060786933.1	30S ribosomal protein S1	Gardnerella genomosp11	0	35	35
WP_103084809.1	30S ribosomal protein S1	Gardnerella genomosp13	0	35	35
tr|S4H1Y7|S4H1Y7_GARVA	Ribosomal protein L2 (Fragment)	Gardnerella genomosp3	0	35	35
WP_076002922.1	peptidase	Gardnerella swidsinskii	0	35	35
WP_016636768.1	ABC transporter solute-binding protein	Gardnerella genomosp7	2	33	35
WP_064347179.1	ABC transporter substrate-binding protein	Gardnerella genomosp7	2	33	35
WP_101889420.1	ABC transporter substrate-binding protein	Gardnerella genomosp3	0	35	35
WP_004357350.1	OmpA family protein	Prevotella disiens	0	35	35
gene_ab2a8912_652aa	Bacterial extracellular solute-binding proteins, family 5 Middle	Unknown	0	35	35
YP_003985110.1	hypothetical protein HMPREF0421_20001	Gardnerella vaginalis	0	35	35
WP_004573671.1	hypothetical protein	Gardnerella vaginalis	0	35	35
WP_064623233.1	hypothetical protein, partial	Gardnerella vaginalis	0	35	35
WP_116437920.1	hypothetical protein	Gardnerella vaginalis	0	35	35
RFT30552.1	hypothetical protein CG405_01240, partial	Gardnerella vaginalis	0	35	35
RFT40580.1	hypothetical protein CG397_01515, partial	Gardnerella vaginalis	0	35	35
WP_119675433.1	hypothetical protein, partial	Gardnerella vaginalis	0	35	35
WP_131400489.1	hypothetical protein, partial	Gardnerella vaginalis	0	35	35
gene_bc10efc4_220aa	Hypothetical protein	Gardnerella vaginalis	0	35	35
gene_df75c14e_235aa	Belongs to the glyceraldehyde-3-phosphate dehydrogenase family	Terrabacteria group	0	35	35
tr|S4GRM9|S4GRM9_GARVA	Formate C-acetyltransferase	Gardnerella genomosp2	0	35	35
WP_012914439.1	hypothetical protein	Gardnerella swidsinskii	0	35	35
gene_bfbc96f2_598aa	domain protein	Bifidobacteriaceae	0	35	35
gene_2203ebdf_410aa	formate C-acetyltransferase	Veillonellaceae	0	35	35
PLA29348.1	S-layer protein	Lactobacillus crispatus	34	0	34
WP_004574085.1	MULTISPECIES: adenylate kinase	Gardnerella leopoldii	0	34	34
tr|S4H1F4|S4H1F4_GARVA	30S ribosomal protein S17	Gardnerella vaginalis;Gardnerella leopoldii;Gardnerella piotii;Gardnerella swidsinskii;Gardnerella genomosp2;Gardnerella genomosp3;Gardnerella genomosp7;Gardnerella genomosp8;Gardnerella genomosp9;Gardnerella genomosp10;Gardnerella genomosp11;Gardnerella genomosp14;Gardnerella genomosp15;Gardnerella genomosp17	0	34	34
WP_151215502.1	30S ribosomal protein S1, partial	Gardnerella piotii	0	34	34
gene_926d4e30_176aa	Hypothetical protein	Unknown	0	34	34
tr|S4INR3|S4INR3_GARVA	Ribose-5-phosphate isomerase A	Gardnerella vaginalis;Gardnerella genomosp16	0	34	34
WP_004112071.1	ribose-5-phosphate isomerase RpiA	Gardnerella vaginalis	0	34	34
YP_003985491.1	ribose-5-phosphate isomerase	Gardnerella vaginalis	0	34	34
WP_048730890.1	ribose-5-phosphate isomerase RpiA	Gardnerella vaginalis	0	34	34
PZP08796.1	ribose 5-phosphate isomerase A, partial	Gardnerella vaginalis	0	34	34
WP_019261899.1	ribose-5-phosphate isomerase RpiA	Gardnerella vaginalis;Gardnerella genomosp2;Gardnerella genomosp14	0	34	34
RFT37927.1	ribose 5-phosphate isomerase A	Gardnerella vaginalis	0	34	34
WP_004105437.1	MULTISPECIES: ribose-5-phosphate isomerase RpiA	Gardnerella leopoldii;Gardnerella swidsinskii;Gardnerella genomosp8;Gardnerella genomosp9;Gardnerella genomosp13	0	34	34
tr|S4HJL5|S4HJL5_GARVA	Ribose-5-phosphate isomerase A	Gardnerella piotii;Gardnerella genomosp3;Gardnerella genomosp15	0	34	34
WP_004110197.1	MULTISPECIES: ribose-5-phosphate isomerase RpiA	Gardnerella swidsinskii	0	34	34
WP_116440352.1	ribose-5-phosphate isomerase RpiA	Gardnerella swidsinskii	0	34	34
WP_116431921.1	ribose-5-phosphate isomerase RpiA	Gardnerella swidsinskii	0	34	34
tr|S4GIB2|S4GIB2_GARVA	Ribose-5-phosphate isomerase A	Gardnerella genomosp2	0	34	34
tr|I4LU75|I4LU75_GARVA	Ribose-5-phosphate isomerase A	Gardnerella genomosp2	0	34	34
WP_016637481.1	ribose-5-phosphate isomerase RpiA	Gardnerella genomosp7	0	34	34
tr|I4LZT5|I4LZT5_GARVA	Ribose-5-phosphate isomerase A	Gardnerella genomosp10	0	34	34
WP_060786856.1	ribose-5-phosphate isomerase RpiA	Gardnerella genomosp11	0	34	34
WP_116689365.1	ribose-5-phosphate isomerase RpiA	Gardnerella genomosp15	0	34	34
gene_16bccb5b_171aa	Ribosomal protein L17	Bacteria	0	34	34
RFT29103.1	DNA-directed RNA polymerase subunit beta', partial	Gardnerella vaginalis	0	34	34
tr|S4GVY7|S4GVY7_GARVA	ABC transporter, substrate-binding protein, family 5	Gardnerella genomosp3;Gardnerella genomosp15	0	34	34
WP_060785646.1	ABC transporter substrate-binding protein	Gardnerella genomosp3	0	34	34
RFT24005.1	hypothetical protein CG394_04785, partial	Gardnerella vaginalis	0	34	34
tr|U6S816|U6S816_GARVA	Alcohol dehydrogenase, propanol-preferring	Gardnerella piotii	2	32	34
WP_004115842.1	alpha-D-glucose phosphate-specific phosphoglucomutase	Gardnerella vaginalis	0	34	34
RFT28824.1	phosphoglucomutase, alpha-D-glucose phosphate-specific	Gardnerella vaginalis	0	34	34
WP_116692534.1	alpha-D-glucose phosphate-specific phosphoglucomutase	Gardnerella genomosp16	0	34	34
WP_119676047.1	alpha-D-glucose phosphate-specific phosphoglucomutase	Gardnerella vaginalis	0	34	34
WP_119675384.1	alpha-D-glucose phosphate-specific phosphoglucomutase	Gardnerella vaginalis	0	34	34
WP_064340471.1	alpha-D-glucose phosphate-specific phosphoglucomutase	Gardnerella leopoldii	0	34	34
WP_101885886.1	phosphoglucomutase, alpha-D-glucose phosphate-specific	Gardnerella leopoldii	0	34	34
WP_012914466.1	type I polyketide synthase	Gardnerella swidsinskii	0	34	34
WP_102155621.1	type I polyketide synthase	Gardnerella swidsinskii	0	34	34
gene_6b76f50a_394aa	This protein promotes the GTP-dependent binding of aminoacyl-tRNA to the A-site of ribosomes during protein biosynthesis	Unknown	0	34	34
gene_b446569a_363aa	Flagellin is the subunit protein which polymerizes to form the filaments of bacterial flagella	Unknown	0	34	34
WP_155812111.1	cell wall-binding repeat-containing protein	Mobiluncus mulieris	0	34	34
tr|S4HEI9|S4HEI9_GARVA	Uncharacterized protein	Gardnerella vaginalis;Gardnerella genomosp2;Gardnerella genomosp14;Gardnerella genomosp16	0	33	33
WP_014554752.1	DUF3052 domain-containing protein	Gardnerella vaginalis	0	33	33
RFT25249.1	hypothetical protein CG394_02565, partial	Gardnerella vaginalis	0	33	33
WP_004107331.1	MULTISPECIES: DUF3052 domain-containing protein	Gardnerella leopoldii	0	33	33
WP_012914411.1	DUF3052 domain-containing protein	Gardnerella swidsinskii	0	33	33
WP_004108549.1	MULTISPECIES: DUF3052 domain-containing protein	Gardnerella swidsinskii	0	33	33
WP_116431569.1	DUF3052 domain-containing protein	Gardnerella swidsinskii	0	33	33
WP_016636976.1	DUF3052 domain-containing protein	Gardnerella genomosp7	0	33	33
WP_004127651.1	DUF3052 domain-containing protein	Gardnerella genomosp8;Gardnerella genomosp9;Gardnerella genomosp10	0	33	33
tr|D6T1N2|D6T1N2_GARVA	Ribosomal protein L2	Gardnerella swidsinskii	0	33	33
tr|S4ILW4|S4ILW4_GARVA	Ribosomal protein S11 (Fragment)	Gardnerella vaginalis	0	33	33
tr|S4IAI8|S4IAI8_GARVA	Ribosomal protein S11 (Fragment)	Gardnerella vaginalis;Gardnerella genomosp3	0	33	33
tr|S4HHL0|S4HHL0_GARVA	Ribosomal protein S11 (Fragment)	Gardnerella piotii	0	33	33
tr|S4GRM7|S4GRM7_GARVA	Ribosomal protein S11 (Fragment)	Gardnerella genomosp2;Gardnerella genomosp3	0	33	33
tr|S4HL05|S4HL05_GARVA	Glutamate ABC transporter, ATP-binding protein GluA	Gardnerella vaginalis;Gardnerella piotii;Gardnerella genomosp3;Gardnerella genomosp14;Gardnerella genomosp15;Gardnerella genomosp17	0	33	33
tr|I4LHX0|I4LHX0_GARVA	ABC transporter related protein	Gardnerella vaginalis;Gardnerella genomosp2;Gardnerella genomosp3	0	33	33
WP_032835443.1	MULTISPECIES: amino acid ABC transporter ATP-binding protein	Gardnerella leopoldii	0	33	33
tr|S4HPT8|S4HPT8_GARVA	Glutamate ABC transporter, ATP-binding protein GluA	Gardnerella piotii	0	33	33
WP_033888502.1	amino acid ABC transporter ATP-binding protein	Gardnerella swidsinskii	0	33	33
tr|D6SZA2|D6SZA2_GARVA	ABC-type polar amino acid transport system, ATPase component	Gardnerella swidsinskii	0	33	33
tr|S4GSU5|S4GSU5_GARVA	Glutamate ABC transporter, ATP-binding protein GluA	Gardnerella genomosp2;Gardnerella genomosp16	0	33	33
WP_032835928.1	amino acid ABC transporter ATP-binding protein	Gardnerella genomosp3	0	33	33
tr|I4M441|I4M441_GARVA	ABC transporter related protein	Gardnerella genomosp3	0	33	33
WP_029600181.1	amino acid ABC transporter ATP-binding protein	Gardnerella genomosp8	0	33	33
WP_102695167.1	glutamate ABC transporter ATP-binding protein	Gardnerella genomosp8;Gardnerella genomosp9	0	33	33
tr|I4M7T4|I4M7T4_GARVA	ABC transporter related protein	Gardnerella genomosp8	0	33	33
tr|I4MCM5|I4MCM5_GARVA	ABC transporter related protein	Gardnerella genomosp9	0	33	33
tr|I4M349|I4M349_GARVA	ABC transporter related protein	Gardnerella genomosp10	0	33	33
WP_060786702.1	amino acid ABC transporter ATP-binding protein	Gardnerella genomosp11	0	33	33
WP_103084245.1	glutamate ABC transporter ATP-binding protein	Gardnerella genomosp13	0	33	33
tr|I4LB68|I4LB68_GARVA	Aldehyde-alcohol dehydrogenase	Gardnerella vaginalis	0	33	33
tr|I4LMU4|I4LMU4_GARVA	Aldehyde-alcohol dehydrogenase	Gardnerella vaginalis	0	33	33
tr|F5LWZ1|F5LWZ1_GARVA	Aldehyde-alcohol dehydrogenase	Gardnerella vaginalis	0	33	33
WP_075523181.1	ROK family protein	Gardnerella genomosp12	0	33	33
WP_103084274.1	polyphosphate glucokinase	Gardnerella genomosp13	0	33	33
WP_007391746.1	MULTISPECIES: FAD-dependent oxidoreductase	Megasphaera lornae	0	33	33
WP_076002621.1	translation initiation factor IF-2	Gardnerella swidsinskii	0	33	33
WP_102695218.1	4-alpha-glucanotransferase	Gardnerella genomosp8	0	33	33
tr|I4MDB3|I4MDB3_GARVA	4-alpha-glucanotransferase	Gardnerella genomosp9	0	33	33
WP_004108959.1	MULTISPECIES: thiazole synthase	Gardnerella leopoldii;Gardnerella swidsinskii;Gardnerella genomosp13	0	33	33
tr|D6SXW5|D6SXW5_GARVA	Thiazole synthase	Gardnerella leopoldii	0	33	33
WP_016636555.1	L-lactate dehydrogenase	Gardnerella genomosp7	0	33	33
RFT22010.1	ABC transporter substrate-binding protein, partial	Gardnerella vaginalis	0	33	33
RFT30800.1	dihydrouridine synthase, partial	Gardnerella vaginalis	0	33	33
RFT39943.1	dihydrouridine synthase, partial	Gardnerella vaginalis	0	33	33
WP_119675589.1	DNA-directed RNA polymerase subunit alpha, partial	Gardnerella vaginalis	0	33	33
WP_004116667.1	DNA-directed RNA polymerase subunit beta	Gardnerella vaginalis	0	33	33
tr|S4I5U2|S4I5U2_GARVA	DNA-directed RNA polymerase subunit beta	Gardnerella vaginalis	0	33	33
YP_003986314.1	DNA-directed RNA polymerase subunit beta	Gardnerella vaginalis	0	33	33
WP_014554378.1	DNA-directed RNA polymerase subunit beta	Gardnerella vaginalis	0	33	33
WP_075038690.1	DNA-directed RNA polymerase subunit beta	Gardnerella vaginalis	0	33	33
WP_116437035.1	DNA-directed RNA polymerase subunit beta	Gardnerella vaginalis	0	33	33
WP_116773098.1	DNA-directed RNA polymerase subunit beta	Gardnerella vaginalis;Gardnerella genomosp14	0	33	33
RFT31553.1	DNA-directed RNA polymerase subunit beta	Gardnerella vaginalis	0	33	33
tr|I4LBE9|I4LBE9_GARVA	DNA-directed RNA polymerase subunit beta	Gardnerella vaginalis	0	33	33
WP_060785614.1	DNA-directed RNA polymerase subunit beta	Gardnerella piotii;Gardnerella genomosp3;Gardnerella genomosp15	0	33	33
RFT26775.1	DNA-directed RNA polymerase subunit beta, partial	Gardnerella piotii	0	33	33
WP_151215455.1	DNA-directed RNA polymerase subunit beta, partial	Gardnerella piotii	0	33	33
WP_019261963.1	DNA-directed RNA polymerase subunit beta	Gardnerella genomosp2	0	33	33
WP_004129950.1	DNA-directed RNA polymerase subunit beta	Gardnerella genomosp3	0	33	33
tr|I4MA70|I4MA70_GARVA	DNA-directed RNA polymerase subunit beta	Gardnerella genomosp3;Gardnerella genomosp17	0	33	33
WP_060786556.1	DNA-directed RNA polymerase subunit beta	Gardnerella genomosp11	0	33	33
WP_115761730.1	DNA-directed RNA polymerase subunit beta	Gardnerella genomosp15	0	33	33
WP_116692289.1	DNA-directed RNA polymerase subunit beta	Gardnerella genomosp16	0	33	33
YP_003986188.1	dipeptide ABC transporter binding protein	Gardnerella vaginalis	0	33	33
WP_009993959.1	ABC transporter substrate-binding protein, partial	Gardnerella vaginalis	0	33	33
WP_065189329.1	ABC transporter substrate-binding protein	Gardnerella vaginalis	0	33	33
WP_075038780.1	ABC transporter substrate-binding protein	Gardnerella vaginalis	0	33	33
WP_101886542.1	ABC transporter substrate-binding protein	Gardnerella vaginalis	0	33	33
WP_102720762.1	ABC transporter substrate-binding protein	Gardnerella vaginalis	0	33	33
WP_116437714.1	ABC transporter substrate-binding protein	Gardnerella vaginalis	0	33	33
WP_048730877.1	hypothetical protein	Gardnerella vaginalis	0	33	33
WP_019261901.1	alpha-D-glucose phosphate-specific phosphoglucomutase	Gardnerella genomosp2	0	33	33
WP_066130914.1	sn-glycerol-3-phosphate ABC transporter ATP-binding protein UgpC	Gemella asaccharolytica	0	33	33
WP_116773639.1	DUF1729 domain-containing protein, partial	Gardnerella swidsinskii	0	33	33
WP_116431540.1	DUF1729 domain-containing protein	Gardnerella swidsinskii	0	33	33
gene_74f17606_407aa	Bacterial extracellular solute-binding protein	Unknown	0	33	33
ETW74282.1	fructose-bisphosphate aldolase	Lactobacillus crispatus	32	0	32
tr|D6SW88|D6SW88_GARVA	Adenylate kinase	Gardnerella leopoldii	0	32	32
gene_17120a2a_175aa	Protein of unknown function (DUF3052)	Terrabacteria group	0	32	32
WP_075523699.1	30S ribosomal protein S11	Gardnerella genomosp12	0	32	32
tr|S4HH63|S4HH63_GARVA	Cell division protein FtsZ	Gardnerella vaginalis;Gardnerella genomosp2	0	32	32
WP_014554708.1	cell division protein FtsZ	Gardnerella vaginalis	0	32	32
tr|S4ICB7|S4ICB7_GARVA	Cell division protein FtsZ	Gardnerella vaginalis;Gardnerella genomosp14	0	32	32
WP_004115639.1	cell division protein FtsZ	Gardnerella vaginalis;Gardnerella genomosp2	0	32	32
WP_004574977.1	cell division protein FtsZ	Gardnerella vaginalis	0	32	32
PZP11231.1	cell division protein FtsZ	Gardnerella vaginalis	0	32	32
WP_116440117.1	cell division protein FtsZ, partial	Gardnerella vaginalis	0	32	32
RFT39940.1	cell division protein FtsZ	Gardnerella vaginalis	0	32	32
WP_032835254.1	MULTISPECIES: cell division protein FtsZ	Gardnerella leopoldii	0	32	32
tr|S4HLN6|S4HLN6_GARVA	Cell division protein FtsZ	Gardnerella piotii	0	32	32
tr|S4HTX4|S4HTX4_GARVA	Cell division protein FtsZ	Gardnerella piotii	0	32	32
tr|U6S880|U6S880_GARVA	Cell division protein FtsZ	Gardnerella piotii	0	32	32
tr|S4GNU8|S4GNU8_GARVA	Cell division protein FtsZ	Gardnerella piotii	0	32	32
WP_032835871.1	cell division protein FtsZ	Gardnerella piotii	0	32	32
WP_012913952.1	cell division protein FtsZ	Gardnerella swidsinskii	0	32	32
WP_064621739.1	MULTISPECIES: cell division protein FtsZ	Gardnerella swidsinskii	0	32	32
WP_116440542.1	cell division protein FtsZ	Gardnerella swidsinskii	0	32	32
WP_116431860.1	cell division protein FtsZ	Gardnerella swidsinskii	0	32	32
tr|I4LTI6|I4LTI6_GARVA	Cell division protein FtsZ	Gardnerella genomosp2	0	32	32
tr|S4H603|S4H603_GARVA	Cell division protein FtsZ	Gardnerella genomosp3;Gardnerella genomosp15	0	32	32
WP_016636943.1	cell division protein FtsZ	Gardnerella genomosp7	0	32	32
WP_019260830.1	cell division protein FtsZ	Gardnerella genomosp8	0	32	32
WP_032837773.1	cell division protein FtsZ	Gardnerella genomosp8;Gardnerella genomosp9	0	32	32
WP_060787315.1	cell division protein FtsZ	Gardnerella genomosp11	0	32	32
WP_116692236.1	cell division protein FtsZ	Gardnerella genomosp16	0	32	32
WP_115757260.1	cell division protein FtsZ	Gardnerella genomosp17	0	32	32
PZP08437.1	F0F1 ATP synthase subunit beta, partial	Gardnerella vaginalis	0	32	32
WP_116440126.1	F0F1 ATP synthase subunit beta, partial	Gardnerella vaginalis	0	32	32
tr|S4H6N0|S4H6N0_GARVA	Putative ribosomal protein S4 (Fragment)	Gardnerella piotii	0	32	32
tr|S4GYZ8|S4GYZ8_GARVA	Putative ribosomal protein S4 (Fragment)	Gardnerella genomosp2	0	32	32
WP_076002879.1	DUF349 domain-containing protein	Gardnerella swidsinskii	0	32	32
WP_064621586.1	MULTISPECIES: DUF349 domain-containing protein	Gardnerella swidsinskii	0	32	32
tr|S4HFQ5|S4HFQ5_GARVA	Aldehyde-alcohol dehydrogenase	Gardnerella vaginalis	0	32	32
WP_020760784.1	bifunctional acetaldehyde-CoA/alcohol dehydrogenase	Gardnerella vaginalis	0	32	32
tr|S4H7U5|S4H7U5_GARVA	Aldehyde-alcohol dehydrogenase	Gardnerella vaginalis	0	32	32
YP_003986390.1	acetaldehyde dehydrogenase	Gardnerella vaginalis	0	32	32
WP_080560251.1	bifunctional acetaldehyde-CoA/alcohol dehydrogenase	Gardnerella vaginalis	0	32	32
WP_080576520.1	bifunctional acetaldehyde-CoA/alcohol dehydrogenase	Gardnerella vaginalis	0	32	32
WP_081264690.1	bifunctional acetaldehyde-CoA/alcohol dehydrogenase	Gardnerella vaginalis	0	32	32
WP_081264786.1	bifunctional acetaldehyde-CoA/alcohol dehydrogenase	Gardnerella vaginalis	0	32	32
WP_101886613.1	bifunctional acetaldehyde-CoA/alcohol dehydrogenase	Gardnerella vaginalis	0	32	32
WP_101887716.1	bifunctional acetaldehyde-CoA/alcohol dehydrogenase	Gardnerella vaginalis	0	32	32
WP_102720823.1	bifunctional acetaldehyde-CoA/alcohol dehydrogenase	Gardnerella vaginalis;Gardnerella genomosp14	0	32	32
WP_103013309.1	bifunctional acetaldehyde-CoA/alcohol dehydrogenase	Gardnerella vaginalis	0	32	32
WP_116437022.1	bifunctional acetaldehyde-CoA/alcohol dehydrogenase	Gardnerella vaginalis	0	32	32
WP_080562095.1	bifunctional acetaldehyde-CoA/alcohol dehydrogenase	Gardnerella genomosp2	0	32	32
tr|D6SW81|D6SW81_GARVA	50S ribosomal protein L17	Gardnerella leopoldii	0	32	32
tr|D6T1Q0|D6T1Q0_GARVA	50S ribosomal protein L17	Gardnerella swidsinskii	0	32	32
WP_004831804.1	elongation factor Tu	Parvimonas micra	0	32	32
RFT31630.1	DNA-directed RNA polymerase subunit alpha, partial	Gardnerella vaginalis	0	32	32
tr|S4ILS5|S4ILS5_GARVA	L-lactate dehydrogenase	Gardnerella vaginalis;Gardnerella genomosp2;Gardnerella genomosp14;Gardnerella genomosp16	0	32	32
tr|S4GWK3|S4GWK3_GARVA	DNA-directed RNA polymerase subunit beta	Gardnerella vaginalis	0	32	32
tr|I4LRY8|I4LRY8_GARVA	DNA-directed RNA polymerase subunit beta	Gardnerella genomosp2	0	32	32
tr|I4LY35|I4LY35_GARVA	DNA-directed RNA polymerase subunit beta	Gardnerella genomosp2	0	32	32
WP_032818874.1	DNA-directed RNA polymerase subunit beta, partial	Gardnerella genomosp7	0	32	32
WP_032814789.1	DNA-directed RNA polymerase subunit beta, partial	Gardnerella genomosp7	0	32	32
WP_004355651.1	3-phosphoglycerate dehydrogenase	Prevotella disiens	0	32	32
WP_117653310.1	3-phosphoglycerate dehydrogenase	Prevotella disiens	0	32	32
gene_cfcd80ab_306aa	Belongs to the D-isomer specific 2-hydroxyacid dehydrogenase family	Prevotella	0	32	32
RFT39528.1	alcohol dehydrogenase AdhP, partial	Gardnerella vaginalis	3	29	32
WP_020760671.1	alpha-D-glucose phosphate-specific phosphoglucomutase, partial	Gardnerella vaginalis	0	32	32
tr|S4H6H1|S4H6H1_GARVA	Putative phosphoglucomutase, alpha-D-glucose phosphate-specific (Fragment)	Gardnerella vaginalis	0	32	32
WP_019260848.1	ABC transporter substrate-binding protein	Gardnerella genomosp8	0	32	32
WP_102694888.1	ABC transporter substrate-binding protein	Gardnerella genomosp8	0	32	32
tr|I4M9A3|I4M9A3_GARVA	Extracellular solute-binding protein, family 5	Gardnerella genomosp8;Gardnerella genomosp9	0	32	32
WP_016637484.1	alpha-D-glucose phosphate-specific phosphoglucomutase, partial	Gardnerella genomosp7	0	32	32
gene_0c8c46d7_379aa	Flagellin is the subunit protein which polymerizes to form the filaments of bacterial flagella	Unknown	0	32	32
EGG31952.1	hypothetical protein HMPREF9210_0101	Lactobacillus iners	11	20	31
EFO72612.1	hypothetical protein HMPREF9215_0943	Lactobacillus iners	11	20	31
EFO69373.1	hypothetical protein HMPREF9212_1012	Lactobacillus iners	11	20	31
EFO67135.1	hypothetical protein HMPREF9213_0490	Lactobacillus iners	11	20	31
EFQ48131.1	hypothetical protein HMPREF9216_1095	Lactobacillus iners	11	20	31
EEW52044.1	hypothetical protein HMPREF0520_0365	Lactobacillus iners	11	20	31
EFU78401.1	hypothetical protein HMPREF9223_1016	Lactobacillus iners	11	20	31
PNH17510.1	carboxylate--amine ligase	Lactobacillus iners	11	20	31
PMC46684.1	carboxylate--amine ligase	Lactobacillus iners	11	20	31
WP_020310875.1	MULTISPECIES: pyruvate:ferredoxin (flavodoxin) oxidoreductase	Megasphaera lornae	0	31	31
RFT30406.1	glycogen phosphorylase, partial	Gardnerella vaginalis	0	31	31
WP_004108949.1	DUF349 domain-containing protein	Gardnerella swidsinskii	0	31	31
WP_075038791.1	hypothetical protein	Gardnerella vaginalis	0	31	31
WP_015777208.1	sn-glycerol-3-phosphate ABC transporter ATP-binding protein UgpC	Anaerococcus prevotii	0	31	31
tr|S4HL78|S4HL78_GARVA	Aldehyde-alcohol dehydrogenase	Gardnerella piotii	0	31	31
WP_116438205.1	bifunctional acetaldehyde-CoA/alcohol dehydrogenase	Gardnerella piotii	0	31	31
tr|S4I788|S4I788_GARVA	Aldehyde-alcohol dehydrogenase	Gardnerella genomosp3	0	31	31
tr|T2PIS8|T2PIS8_GARVA	Aldehyde-alcohol dehydrogenase	Gardnerella genomosp3	0	31	31
tr|I4M5Z2|I4M5Z2_GARVA	Aldehyde-alcohol dehydrogenase	Gardnerella genomosp3;Gardnerella genomosp15	0	31	31
WP_115756922.1	bifunctional acetaldehyde-CoA/alcohol dehydrogenase	Gardnerella genomosp17	0	31	31
WP_004574062.1	MULTISPECIES: 30S ribosomal protein S6	Gardnerella leopoldii;Gardnerella swidsinskii	0	31	31
RFT31108.1	translation elongation factor Ts, partial	Gardnerella vaginalis	0	31	31
WP_004105329.1	MULTISPECIES: 50S ribosomal protein L19	Gardnerella leopoldii;Gardnerella swidsinskii;Gardnerella genomosp7	0	31	31
WP_004127473.1	MULTISPECIES: 50S ribosomal protein L19	Gardnerella piotii;Gardnerella genomosp3;Gardnerella genomosp8;Gardnerella genomosp9;Gardnerella genomosp10;Gardnerella genomosp11;Gardnerella genomosp15;Gardnerella genomosp17	0	31	31
WP_016636700.1	50S ribosomal protein L19	Gardnerella genomosp7	0	31	31
WP_102703120.1	thiazole synthase	Gardnerella swidsinskii	0	31	31
WP_075523717.1	50S ribosomal protein L2	Gardnerella genomosp12	0	31	31
RFT22748.1	pyruvate kinase, partial	Gardnerella vaginalis	1	30	31
WP_115793862.1	30S ribosomal protein S1	Gardnerella genomosp15	0	31	31
WP_075523697.1	50S ribosomal protein L17	Gardnerella genomosp12	0	31	31
WP_103084540.1	50S ribosomal protein L7/L12	Gardnerella genomosp13	0	31	31
tr|S4HHY9|S4HHY9_GARVA	L-lactate dehydrogenase	Gardnerella piotii;Gardnerella genomosp3;Gardnerella genomosp15;Gardnerella genomosp17	0	31	31
WP_060787327.1	L-lactate dehydrogenase	Gardnerella genomosp11	0	31	31
WP_103084710.1	L-lactate dehydrogenase	Gardnerella genomosp13	0	31	31
RFT23887.1	sugar ABC transporter ATP-binding protein, partial	Gardnerella vaginalis	0	31	31
WP_004348468.1	MULTISPECIES: astacin (Peptidase family M12A)	Prevotella timonensis;Prevotella disiens;Prevotella buccalis;Prevotella bergensis	0	31	31
WP_004355538.1	MULTISPECIES: astacin (Peptidase family M12A)	Prevotella disiens;Prevotella bivia	0	31	31
tr|I4LLE5|I4LLE5_GARVA	Uncharacterized protein (Fragment)	Gardnerella vaginalis	0	31	31
tr|S4I928|S4I928_GARVA	Uncharacterized protein (Fragment)	Gardnerella vaginalis	0	31	31
WP_103003555.1	TonB-dependent receptor	Prevotella timonensis	0	31	31
WP_103002493.1	HU family DNA-binding protein	Prevotella timonensis	0	31	31
RFT22669.1	alcohol dehydrogenase AdhP, partial	Gardnerella vaginalis	3	28	31
WP_116617291.1	elongation factor Tu	Prevotella colorans	0	31	31
gene_af2b417a_3189aa	Beta-ketoacyl synthase, C-terminal domain	Terrabacteria group	0	31	31
WP_064340524.1	DUF1729 domain-containing protein	Gardnerella leopoldii	0	31	31
WP_112928803.1	DUF1729 domain-containing protein	Gardnerella leopoldii	0	31	31
WP_116442837.1	DUF1729 domain-containing protein	Gardnerella leopoldii	0	31	31
tr|D6SXB7|D6SXB7_GARVA	3-oxoacyl-[acyl-carrier protein] Fas	Gardnerella leopoldii	0	31	31
WP_102703250.1	type I polyketide synthase	Gardnerella swidsinskii	0	31	31
LCVA_647	phosphoglycerate kinase family protein	Lachnocurva vaginae	0	31	31
gene_f712cc94_424aa	Psort location Cytoplasmic, score	Unknown	0	31	31
EFO70345.1	hypothetical protein HMPREF9211_1161	Lactobacillus iners	11	19	30
EFQ50068.1	hypothetical protein HMPREF9218_0909	Lactobacillus iners	11	19	30
EGC79071.1	hypothetical protein HMPREF0522_0466	Lactobacillus iners	11	19	30
EGY58088.1	hypothetical protein HMPREF1027_00612	Lactobacillus iners	11	19	30
WP_103085143.1	50S ribosomal protein L24, partial	Gardnerella genomosp13	2	28	30
WP_064621938.1	MULTISPECIES: 30S ribosomal protein S11	Gardnerella swidsinskii	0	30	30
WP_004129048.1	50S ribosomal protein L5	Gardnerella genomosp8;Gardnerella genomosp9;Gardnerella genomosp10	0	30	30
WP_116440002.1	iron-containing alcohol dehydrogenase, partial	Gardnerella vaginalis	0	30	30
tr|I4LRK1|I4LRK1_GARVA	Aldehyde-alcohol dehydrogenase	Gardnerella genomosp2	0	30	30
WP_016636486.1	bifunctional acetaldehyde-CoA/alcohol dehydrogenase	Gardnerella genomosp7	0	30	30
WP_004135961.1	30S ribosomal protein S1	Gardnerella genomosp7;Gardnerella genomosp9	0	30	30
WP_004105525.1	MULTISPECIES: 30S ribosomal protein S9	Gardnerella leopoldii;Gardnerella swidsinskii	0	30	30
WP_016636485.1	30S ribosomal protein S9	Gardnerella genomosp7	0	30	30
WP_004105448.1	MULTISPECIES: translation initiation factor IF-2	Gardnerella leopoldii	0	30	30
tr|D6SV76|D6SV76_GARVA	ABC-type sugar transporter, periplasmic component	Gardnerella leopoldii	0	30	30
tr|I4LRP9|I4LRP9_GARVA	MalE-type ABC sugar transport system periplasmic component	Gardnerella leopoldii	0	30	30
WP_103085133.1	molecular chaperone DnaK	Gardnerella genomosp13	0	30	30
gene_0972fcc7_398aa	This protein promotes the GTP-dependent binding of aminoacyl-tRNA to the A-site of ribosomes during protein biosynthesis	Bacteria	0	30	30
RFT24175.1	glucose-6-phosphate isomerase, partial	Gardnerella vaginalis	0	30	30
WP_007392291.1	pyruvate:ferredoxin (flavodoxin) oxidoreductase	Megasphaera lornae	0	30	30
WP_004356427.1	serine hydroxymethyltransferase	Prevotella disiens	0	30	30
WP_075524039.1	30S ribosomal protein S4	Gardnerella genomosp12	0	30	30
WP_020760757.1	L-lactate dehydrogenase	Gardnerella vaginalis	0	30	30
RFT25121.1	L-lactate dehydrogenase, partial	Gardnerella vaginalis	0	30	30
WP_116439852.1	DNA-directed RNA polymerase subunit beta, partial	Gardnerella vaginalis	0	30	30
tr|S4I6R5|S4I6R5_GARVA	DNA-directed RNA polymerase subunit beta (Fragment)	Gardnerella genomosp3	0	30	30
WP_025072646.1	TonB-dependent receptor	Prevotella timonensis	0	30	30
gene_0e94456c_874aa	Belongs to the PEP-utilizing enzyme family	Clostridiales bacterium KA00274	0	30	30
WP_075523202.1	ABC transporter	Gardnerella genomosp12	0	30	30
tr|U6S6Z5|U6S6Z5_GARVA	Phosphoglucomutase, alpha-D-glucose phosphate-specific	Gardnerella piotii	0	30	30
tr|S4G9V8|S4G9V8_GARVA	Phosphoglucomutase, alpha-D-glucose phosphate-specific	Gardnerella piotii	0	30	30
WP_116438216.1	alpha-D-glucose phosphate-specific phosphoglucomutase	Gardnerella piotii	0	30	30
WP_116285538.1	alpha-D-glucose phosphate-specific phosphoglucomutase	Gardnerella piotii	0	30	30
WP_060785872.1	alpha-D-glucose phosphate-specific phosphoglucomutase	Gardnerella genomosp3	0	30	30
WP_101896494.1	phosphoglucomutase, alpha-D-glucose phosphate-specific	Gardnerella genomosp3;Gardnerella genomosp15	0	30	30
tr|I4M209|I4M209_GARVA	Phosphoglucomutase	Gardnerella genomosp3	0	30	30
WP_115761523.1	alpha-D-glucose phosphate-specific phosphoglucomutase	Gardnerella genomosp15	0	30	30
WP_032814695.1	ABC transporter substrate-binding protein	Gardnerella genomosp7	0	30	30
WP_064347479.1	ABC transporter substrate-binding protein	Gardnerella genomosp7	0	30	30
WP_116793887.1	ABC transporter substrate-binding protein	Gardnerella genomosp9	0	30	30
tr|I4LZD6|I4LZD6_GARVA	Extracellular solute-binding protein, family 5	Gardnerella genomosp10	0	30	30
WP_064621940.1	MULTISPECIES: hypothetical protein	Gardnerella swidsinskii	0	30	30
tr|D6SW67|D6SW67_GARVA	Phosphoglucomutase	Gardnerella leopoldii	0	30	30
WP_075524006.1	alpha-D-glucose phosphate-specific phosphoglucomutase	Gardnerella genomosp12	0	30	30
WP_101886140.1	type I polyketide synthase	Gardnerella leopoldii	0	30	30
tr|I4LNN9|I4LNN9_GARVA	Fatty acid synthase Fas	Gardnerella leopoldii	0	30	30
tr|D6T0A5|D6T0A5_GARVA	3-oxoacyl-[acyl-carrier protein] Fas	Gardnerella swidsinskii	0	30	30
WP_004105491.1	MULTISPECIES: 50S ribosomal protein L30	Gardnerella leopoldii;Gardnerella swidsinskii;Gardnerella genomosp7;Gardnerella genomosp8;Gardnerella genomosp9;Gardnerella genomosp10	0	30	30
EFO70583.1	phosphoglycerate kinase	Lactobacillus iners	26	3	29
WP_007390529.1	MULTISPECIES: electron transfer flavoprotein subunit alpha/FixB family protein	Megasphaera lornae	0	29	29
WP_009993547.1	cell division protein FtsZ, partial	Gardnerella vaginalis	0	29	29
WP_119675908.1	cell division protein FtsZ, partial	Gardnerella vaginalis	0	29	29
tr|D6SXW1|D6SXW1_GARVA	Chromosome segregation ATPase-like protein	Gardnerella leopoldii	0	29	29
WP_002843859.1	sn-glycerol-3-phosphate ABC transporter ATP-binding protein UgpC	Peptostreptococcus anaerobius	0	29	29
WP_154538466.1	sn-glycerol-3-phosphate ABC transporter ATP-binding protein UgpC	Peptostreptococcus anaerobius	0	29	29
WP_004109679.1	MULTISPECIES: 50S ribosomal protein L5	Gardnerella leopoldii;Gardnerella swidsinskii	0	29	29
tr|D6T1U6|D6T1U6_GARVA	Ribosomal protein S16 (Like)	Gardnerella swidsinskii	0	29	29
WP_119675590.1	bifunctional acetaldehyde-CoA/alcohol dehydrogenase, partial	Gardnerella vaginalis	0	29	29
RFT24361.1	bifunctional acetaldehyde-CoA/alcohol dehydrogenase, partial	Gardnerella piotii	0	29	29
tr|S4GR83|S4GR83_GARVA	Aldehyde-alcohol dehydrogenase	Gardnerella genomosp2	0	29	29
WP_060786831.1	bifunctional acetaldehyde-CoA/alcohol dehydrogenase	Gardnerella genomosp11	0	29	29
WP_116692309.1	bifunctional acetaldehyde-CoA/alcohol dehydrogenase	Gardnerella genomosp16	0	29	29
WP_004129066.1	30S ribosomal protein S9	Gardnerella genomosp8;Gardnerella genomosp9;Gardnerella genomosp10	0	29	29
WP_103084557.1	30S ribosomal protein S9	Gardnerella genomosp13	0	29	29
tr|I4LYH5|I4LYH5_GARVA	MalE-type ABC sugar transport system periplasmic component	Gardnerella genomosp10	0	29	29
WP_116773712.1	peptidase	Gardnerella swidsinskii	0	29	29
tr|D6SZQ5|D6SZQ5_GARVA	Chromosome segregation ATPase	Gardnerella swidsinskii	0	29	29
WP_004574289.1	ROK family protein	Gardnerella leopoldii;Gardnerella swidsinskii	0	29	29
WP_016638111.1	phosphoglycerate kinase, partial	Gardnerella genomosp7	0	29	29
WP_023057893.1	MULTISPECIES: malate dehydrogenase	Prevotella buccalis	0	29	29
gene_68018271_331aa	Belongs to the LDH MDH superfamily	Prevotella	0	29	29
WP_025072188.1	HU family DNA-binding protein	Prevotella timonensis	0	29	29
WP_008124896.1	TonB-dependent receptor	Prevotella timonensis	0	29	29
WP_036927388.1	TonB-dependent receptor	Prevotella timonensis	0	29	29
WP_102188458.1	TonB-dependent receptor	Prevotella timonensis	0	29	29
tr|S4GYD7|S4GYD7_GARVA	30S ribosomal protein S10 domain protein (Fragment)	Gardnerella vaginalis;Gardnerella piotii	0	29	29
tr|S4GNM7|S4GNM7_GARVA	30S ribosomal protein S10 domain protein (Fragment)	Gardnerella piotii	0	29	29
tr|S4GCZ3|S4GCZ3_GARVA	Uncharacterized protein (Fragment)	Gardnerella piotii	0	29	29
tr|S4H3C9|S4H3C9_GARVA	Uncharacterized protein (Fragment)	Gardnerella genomosp3	0	29	29
WP_076002564.1	multidrug ABC transporter ATP-binding protein	Gardnerella swidsinskii	0	29	29
WP_102703305.1	multidrug ABC transporter ATP-binding protein	Gardnerella swidsinskii	0	29	29
[truncated: 10,601 more rows]
