# Supplementary material for: Syntrophic bacterial and host–microbe interactions in bacterial vaginosis
Source: ISME J. 2025 Jun 27;19(1):wraf055. doi: 10.1093/ismejo/wraf055 (PMC12208373; doi:10.1093/ismejo/wraf055)
Supplement: Table_S4_Polyamine_Peak_Areas_wraf055 [file table_s4_polyamine_peak_areas_wraf055.xlsx]

## Sheet: Sheet1
Sample	QC_#1_Positive_Control	Media Control	F. vaginae DSM15829	D. micraerophilus DSM19965	D. micraerophilus DNF00843	D. micraerophilus DSM19965 + F. vaginae DSM15829	D. micraerophilus DNF00843 + F. vaginae DSM15829	D. micraerophilus DSM19965 + Ornithine	D. micraerophilus DNF00843 + Ornithine	QC_#2_Positive Control
Putrescine	8.83427e+08	867140	2.07101e+06	3.68633e+07	3.07466e+07	1.47823e+08	1.4515e+08	1.68831e+09	1.7006e+09	8.88828e+08
Cadaverine	1.66272e+08	45829.9	69383.7	3.04719e+08	2.75974e+08	3.4994e+08	3.46643e+08	N/A	N/A	1.70386e+08
Spermidine	24300000	5844000	7904000	12420000	9203000	12500000	16820000	47110000	42350000	21430000
Spermine	N/A	N/A	N/A	N/A	N/A	N/A	N/A	N/A	N/A	N/A
