# Supplementary material for: Syntrophic bacterial and host–microbe interactions in bacterial vaginosis
Source: ISME J. 2025 Jun 27;19(1):wraf055. doi: 10.1093/ismejo/wraf055 (PMC12208373; doi:10.1093/ismejo/wraf055)
Supplement: Table_S5_CVL_Formate_Metadata_wraf055 [file table_s5_cvl_formate_metadata_wraf055.xlsx]

## Sheet: Sheet1
Sample_ID	Amsels Criteria	Nugent Score	Formate (mM)
BV-_14	negative	1	0.149
BV+_1	positive	7	0.136
BV+_4	positive	8	0.325
BV+_30	negative	10	0.224
BV-_1	negative	0	BDL		BDL: Below Detection Limit
BV-_2	negative	0	BDL
BV-_3	negative	2	BDL
BV-_4	negative	3	BDL
BV-_5	negative	0	BDL
BV-_6	negative	0	BDL
BV-_7	negative	0	BDL
BV-_8	negative	0	BDL
BV-_9	negative	1	BDL
BV-_10	negative	0	BDL
BV-_11	negative	0	BDL
BV-_12	negative	0	BDL
BV-_13	negative	0	BDL
BV-_15	negative	0	BDL
BV-_16	negative	0	BDL
BV-_17	negative	0	BDL
BV-_18	negative	0	BDL
BV-_19	negative	0	BDL
BV-_20	negative	0	BDL
BV-_21	negative	0	BDL
BV-_22	negative	0	BDL
BV-_23	negative	0	BDL
BV-_24	negative	0	BDL
BV-_25	negative	1	BDL
BV-_26	negative	0	BDL
BV-_27	negative	1	BDL
BV-_28	negative	0	BDL
BV-_29	negative	0	BDL
BV-_30	negative	0	BDL
BV+_2	positive	9	BDL
BV+_3	positive	10	BDL
BV+_5	positive	7	BDL
BV+_6	positive	8	BDL
BV+_7	positive	10	BDL
BV+_8	positive	10	BDL
BV+_9	positive	5	BDL
BV+_10	positive	8	BDL
BV+_11	positive	10	BDL
BV+_12	positive	8	BDL
BV+_13	positive	7	BDL
BV+_14	positive	8	BDL
BV+_15	positive	8	BDL
BV+_16	positive	8	BDL
BV+_17	positive	9	BDL
BV+_18	positive	8	BDL
BV+_19	positive	10	BDL
BV+_20	negative	8	BDL
BV+_21	positive	8	BDL
BV+_22	positive	8	BDL
BV+_23	positive	10	BDL
BV+_24	positive	7	BDL
BV+_25	positive	8	BDL
BV+_26	positive	8	BDL
BV+_27	positive	8	BDL
BV+_28	positive	8	BDL
BV+_29	positive	8	BDL
