# Supplementary material for: Syntrophic bacterial and host–microbe interactions in bacterial vaginosis
Source: ISME J. 2025 Jun 27;19(1):wraf055. doi: 10.1093/ismejo/wraf055 (PMC12208373; doi:10.1093/ismejo/wraf055)
Supplement: Table_S6_Not_Significant_Human_Proteins_wraf055 [file table_s6_not_significant_human_proteins_wraf055.xlsx]

## Sheet: Sheet1
Protein	p-value	BV- Avg Spectral Count	BV+ Avg Spectral Count	Functional Category
Serotransferrin	0.125506	82	99.5	Iron Binding
Lactotransferrin	0.229332	105.556	116.75	Iron Binding
Hemoglobin subunit alpha	0.906186	879.667	481.05	Iron Binding
Hemoglobin subunit beta	0.868951	465	264.1	Iron Binding
Hemoglobin subunit gamma-1	0.867586	24.7778	10.7	Iron Binding
Hemoglobin subunit gamma-2	0.867586	17.8889	8.6	Iron Binding
Hemoglobin subunit delta	0.687916	253.556	121.3	Iron Binding
Hemoglobin subunit epsilon	0.830265	13	6.4	Iron Binding
Hemoglobin subunit zeta	1	8.66667	4.2	Iron Binding
Neutrophil elastase	0.831595	25.1111	33.6	Protease
Catalase	0.402353	27.1111	13.7	Anti-Oxidant
Myeloperoxidase	0.436451	92.6667	53.8	Oxidant
